# Supplementary material for: catena-Poly[[[bis­[2,2′-(propane-1,3-diyl­dithio)bis­(1,3,4-thia­diazole)-κN 4]copper(II)]-bis­[μ-2,2′-(propane-1,3-diyldithio)bis­(1,3,4-thia­diazole)-κ2 N 4:N 4′]] bis­(perchlorate)]
Source: Acta Crystallogr Sect E Struct Rep Online. 2009 Feb 28;65(Pt 3):m349–50. doi: 10.1107/S1600536809006722 (PMC2968698; doi:10.1107/S1600536809006722)
Supplement: Supplementary file 1 [file e-65-0m349-sup1.cif]

##############################################################################
###                                                                        ###
###        Electronic paper (Acta Crystallographica Section E)             ###
###                                                                        ###
##############################################################################
#                                                                            #
# This CIF contains the data in a paper accepted for publication in Acta     #
# Crystallographica Section E. It conforms to the requirements of Notes      #
# for Authors for Section E, and has been peer reviewed under the auspices   #
# of the IUCr Commission on Journals.                                        #
#                                                                            #
# Full details of the Crystallographic Information File format               #
# are given in the paper "The Crystallographic Information File (CIF):       #
# a New Standard Archive File for Crystallography" by S. R. Hall, F. H.      #
# Allen and I. D. Brown [Acta Cryst. (1991), A47, 655-685].                  #
#                                                                            #
# The current version of the core CIF dictionary is obtainable from          #
# ftp://ftp.iucr.org/pub/cif_core.dic. The current version number is 2.4.    #
#                                                                            #
# Software is freely available for graphical display of the structure(s) in  #
# this CIF.  For information consult the CIF home page http://www.iucr.org/  #
# cif/home.html                                                              #
#                                                                            #
# This file may be used for bona fide research purposes within the           #
# scientific community so long as proper attribution is given to the journal # 
# article from which it was obtained.                                        #
#                                                                            #
##############################################################################
                                             
data_I
_audit_creation_method     SHELXL-97
_chemical_name_systematic
;
<i>catena</i>-Poly[[[bis[2,2'-(propane-1,3-diyldithio)bis(1,3,4-thiadiazole)-
\k<i>N</i>^4^]copper(II)]-bis[\m-2,2'-(propane-1,3-diyldithio)bis(1,3,4-
thiadiazole)-\k^2^<i>N</i>^4^:<i>N</i>^4'^]] bis(perchlorate)]
;
_chemical_name_common     ?
_chemical_formula_moiety     'C28 H32 Cl2 Cu N16 O8 S16 2+, 2(Cl O4 -)'
_chemical_formula_sum     'C28 H32 Cl2 Cu N16 O8 S16'
_chemical_formula_iupac     '[Cu (C7 H8 N4 S4)4] (Cl O4)2'
_chemical_formula_weight     1368.10
_chemical_melting_point     ?
_symmetry_cell_setting     Triclinic
_symmetry_space_group_name_H-M     'P -1'
_symmetry_space_group_name_Hall     '-P 1'
loop_
    _symmetry_equiv_pos_as_xyz
    'x, y, z'
    '-x, -y, -z'
_cell_length_a     10.321(3)
_cell_length_b     11.122(3)
_cell_length_c     12.908(4)
_cell_angle_alpha     67.213(3)
_cell_angle_beta     76.602(3)
_cell_angle_gamma     76.675(3)
_cell_volume     1312.3(6)
_cell_formula_units_Z     1
_cell_measurement_reflns_used     4352
_cell_measurement_theta_min     2.47
_cell_measurement_theta_max     28.057
_cell_measurement_temperature     294(2)
_exptl_crystal_description     block
_exptl_crystal_colour     blue
_exptl_crystal_size_max     0.39
_exptl_crystal_size_mid     0.28
_exptl_crystal_size_min     0.24
_exptl_crystal_density_diffrn     1.731
_exptl_crystal_density_meas     ?
_exptl_crystal_density_method     'not measured'
_exptl_crystal_F_000     695
_exptl_absorpt_coefficient_mu     1.216
_exptl_absorpt_correction_type     multi-scan
_exptl_absorpt_process_details     '(SADABS; Bruker, 1997)'
_exptl_absorpt_correction_T_min     0.6464
_exptl_absorpt_correction_T_max     0.7556
_exptl_special_details
;
;
_diffrn_ambient_temperature     294(2)
_diffrn_radiation_type     MoK\a
_diffrn_radiation_wavelength     0.71073
_diffrn_radiation_source     'fine-focus sealed tube'
_diffrn_radiation_monochromator     graphite
_diffrn_measurement_device_type     'Bruker SMART CCD area-detector'
_diffrn_measurement_method     '\f and \w'
_diffrn_detector_area_resol_mean     ?
_diffrn_reflns_number     9833
_diffrn_reflns_av_R_equivalents     0.0169
_diffrn_reflns_av_sigmaI/netI     0.0253
_diffrn_reflns_theta_min     2.47
_diffrn_reflns_theta_max     25.50
_diffrn_reflns_theta_full     25.50
_diffrn_measured_fraction_theta_max     0.994
_diffrn_measured_fraction_theta_full     0.994
_diffrn_reflns_limit_h_min     -12
_diffrn_reflns_limit_h_max     12
_diffrn_reflns_limit_k_min     -13
_diffrn_reflns_limit_k_max     13
_diffrn_reflns_limit_l_min     -15
_diffrn_reflns_limit_l_max     15
_diffrn_standards_number     0
_diffrn_standards_interval_count     ?
_diffrn_standards_interval_time     ?
_diffrn_standards_decay_%     ?
_refine_special_details
;
;
_reflns_number_total     4857
_reflns_number_gt     4081
_reflns_threshold_expression     I>2\s(I)
_refine_ls_structure_factor_coef     Fsqd
_refine_ls_matrix_type     full
_refine_ls_R_factor_all     0.0487
_refine_ls_R_factor_gt     0.0402
_refine_ls_wR_factor_gt     0.1019
_refine_ls_wR_factor_ref     0.1096
_refine_ls_goodness_of_fit_ref     1.027
_refine_ls_restrained_S_all     1.027
_refine_ls_number_reflns     4857
_refine_ls_number_parameters     322
_refine_ls_number_restraints     0
_refine_ls_hydrogen_treatment     constr
_refine_ls_weighting_scheme     calc
_refine_ls_weighting_details
               'w=1/[\s^2^(Fo^2^)+(0.0533P)^2^+1.507P] where P=(Fo^2^+2Fc^2^)/3'
_atom_sites_solution_hydrogens     geom
_atom_sites_solution_primary     direct
_atom_sites_solution_secondary     difmap
_refine_ls_shift/su_max     0.000
_refine_ls_shift/su_mean     0.000
_refine_diff_density_max     1.054
_refine_diff_density_min     -0.500
_refine_ls_extinction_method     none
_refine_ls_extinction_coef     ?
loop_
    _atom_type_symbol
    _atom_type_description
    _atom_type_scat_dispersion_real
    _atom_type_scat_dispersion_imag
    _atom_type_scat_source
    'C' 'C' 0.0033 0.0016
                         'International Tables Vol C Tables 4.2.6.8 and 6.1.1.4'
    'H' 'H' 0.0000 0.0000
                         'International Tables Vol C Tables 4.2.6.8 and 6.1.1.4'
    'N' 'N' 0.0061 0.0033
                         'International Tables Vol C Tables 4.2.6.8 and 6.1.1.4'
    'O' 'O' 0.0106 0.0060
                         'International Tables Vol C Tables 4.2.6.8 and 6.1.1.4'
    'S' 'S' 0.1246 0.1234
                         'International Tables Vol C Tables 4.2.6.8 and 6.1.1.4'
    'Cu' 'Cu' 0.3201 1.2651
                         'International Tables Vol C Tables 4.2.6.8 and 6.1.1.4'
    'Cl' 'Cl' 0.1484 0.1585
                         'International Tables Vol C Tables 4.2.6.8 and 6.1.1.4'
_computing_data_collection     'SMART (Bruker, 1997)'
_computing_cell_refinement     'SAINT (Bruker, 1997)'
_computing_data_reduction     'SAINT (Bruker, 1997)'
_computing_structure_solution     'SHELXS97 (Sheldrick, 2008)'
_computing_structure_refinement     'SHELXL97 (Sheldrick, 2008)'
_computing_molecular_graphics     'SHELXTL (Sheldrick, 2008)'
_computing_publication_material     'SHELXTL (Sheldrick, 2008)'
loop_
    _atom_site_type_symbol
    _atom_site_label
    _atom_site_fract_x
    _atom_site_fract_y
    _atom_site_fract_z
    _atom_site_U_iso_or_equiv
    _atom_site_adp_type
    _atom_site_calc_flag
    _atom_site_refinement_flags
    _atom_site_occupancy
    _atom_site_disorder_assembly
    _atom_site_disorder_group
    Cu Cu1 0.5000 0.0000 0.5000 0.02910(14) Uani d S 1 . .
    Cl Cl1 0.89564(9) 0.39343(8) 0.71273(7) 0.0469(2) Uani d . 1 . .
    S S1 0.60750(10) 0.13642(9) 0.74944(8) 0.0494(2) Uani d . 1 . .
    S S2 0.42947(13) 0.39702(10) 0.69426(11) 0.0728(4) Uani d . 1 . .
    S S3 -0.00185(9) 0.78315(9) 0.62689(9) 0.0516(2) Uani d . 1 . .
    S S4 0.02700(10) 1.01392(10) 0.68458(9) 0.0569(3) Uani d . 1 . .
    S S5 0.58105(10) -0.40131(8) 0.77434(7) 0.0458(2) Uani d . 1 . .
    S S6 0.33608(12) -0.34525(10) 0.94441(8) 0.0615(3) Uani d . 1 . .
    S S7 0.15521(18) 0.11517(12) 0.90859(13) 0.0951(5) Uani d . 1 . .
    S S8 0.11321(15) 0.35074(11) 0.97930(11) 0.0777(4) Uani d . 1 . .
    O O1 0.8989(5) 0.4074(5) 0.8153(4) 0.1235(17) Uani d . 1 . .
    O O2 0.8069(6) 0.3095(6) 0.7325(4) 0.156(2) Uani d . 1 . .
    O O3 1.0235(4) 0.3459(4) 0.6637(4) 0.1009(12) Uani d . 1 . .
    O O4 0.8505(4) 0.5164(4) 0.6350(4) 0.1255(17) Uani d . 1 . .
    N N1 0.5187(2) 0.0858(2) 0.6070(2) 0.0307(5) Uani d . 1 . .
    N N2 0.4504(3) 0.2109(2) 0.6008(2) 0.0347(6) Uani d . 1 . .
    N N3 0.2075(2) 0.9204(2) 0.5508(2) 0.0371(6) Uani d . 1 . .
    N N4 0.2550(3) 1.0248(2) 0.5561(2) 0.0376(6) Uani d . 1 . .
    N N5 0.5102(3) -0.1771(2) 0.6333(2) 0.0336(5) Uani d . 1 . .
    N N6 0.4134(3) -0.1871(2) 0.7283(2) 0.0399(6) Uani d . 1 . .
    N N7 0.2510(4) 0.1319(3) 1.0804(3) 0.0609(9) Uani d . 1 . .
    N N8 0.2522(4) 0.2173(4) 1.1350(3) 0.0696(10) Uani d . 1 . .
    C C1 0.6013(3) 0.0364(3) 0.6800(3) 0.0366(7) Uani d . 1 . .
    H H1 0.6529 -0.0470 0.6933 0.044 Uiso calc R 1 . .
    C C2 0.4879(3) 0.2496(3) 0.6710(3) 0.0402(7) Uani d . 1 . .
    C C3 0.3046(4) 0.4799(3) 0.6013(3) 0.0510(9) Uani d . 1 . .
    H H3A 0.3478 0.5122 0.5226 0.061 Uiso calc R 1 . .
    H H3B 0.2451 0.4200 0.6088 0.061 Uiso calc R 1 . .
    C C4 0.2261(4) 0.5940(3) 0.6378(4) 0.0560(10) Uani d . 1 . .
    H H4A 0.2884 0.6480 0.6366 0.067 Uiso calc R 1 . .
    H H4B 0.1801 0.5594 0.7154 0.067 Uiso calc R 1 . .
    C C5 0.1235(4) 0.6790(3) 0.5613(3) 0.0466(8) Uani d . 1 . .
    H H5A 0.0789 0.6227 0.5442 0.056 Uiso calc R 1 . .
    H H5B 0.1696 0.7341 0.4901 0.056 Uiso calc R 1 . .
    C C6 0.0906(3) 0.9029(3) 0.6139(3) 0.0376(7) Uani d . 1 . .
    C C7 0.1716(3) 1.0817(3) 0.6212(3) 0.0462(8) Uani d . 1 . .
    H H7 0.1887 1.1538 0.6326 0.055 Uiso calc R 1 . .
    C C8 0.6026(3) -0.2808(3) 0.6447(3) 0.0381(7) Uani d . 1 . .
    H H8 0.6739 -0.2882 0.5873 0.046 Uiso calc R 1 . .
    C C9 0.4384(3) -0.3003(3) 0.8092(3) 0.0418(7) Uani d . 1 . .
    C C10 0.3970(5) -0.2527(4) 1.0086(3) 0.0651(11) Uani d . 1 . .
    H H10A 0.3613 -0.2815 1.0893 0.078 Uiso calc R 1 . .
    H H10B 0.4945 -0.2750 1.0011 0.078 Uiso calc R 1 . .
    C C11 0.3601(5) -0.1024(4) 0.9580(3) 0.0645(11) Uani d . 1 . .
    H H11A 0.4071 -0.0620 0.9898 0.077 Uiso calc R 1 . .
    H H11B 0.3898 -0.0730 0.8764 0.077 Uiso calc R 1 . .
    C C12 0.2129(5) -0.0586(4) 0.9817(4) 0.0760(13) Uani d . 1 . .
    H H12A 0.1868 -0.0778 1.0630 0.091 Uiso calc R 1 . .
    H H12B 0.1665 -0.1103 0.9608 0.091 Uiso calc R 1 . .
    C C13 0.1830(4) 0.1885(4) 0.9971(3) 0.0544(9) Uani d . 1 . .
    C C14 0.1852(4) 0.3311(4) 1.0921(4) 0.0614(10) Uani d . 1 . .
    H H14 0.1762 0.3984 1.1203 0.074 Uiso calc R 1 . .
loop_
    _atom_site_aniso_label
    _atom_site_aniso_U_11
    _atom_site_aniso_U_22
    _atom_site_aniso_U_33
    _atom_site_aniso_U_12
    _atom_site_aniso_U_13
    _atom_site_aniso_U_23
    Cu1 0.0416(3) 0.0211(2) 0.0251(2) 0.00102(19) -0.0102(2) -0.00926(19)
    Cl1 0.0481(5) 0.0429(4) 0.0516(5) -0.0084(4) -0.0051(4) -0.0196(4)
    S1 0.0611(6) 0.0441(5) 0.0574(5) 0.0031(4) -0.0342(4) -0.0256(4)
    S2 0.0904(8) 0.0534(6) 0.1059(9) 0.0226(5) -0.0577(7) -0.0569(6)
    S3 0.0360(4) 0.0434(5) 0.0709(6) -0.0081(4) -0.0010(4) -0.0186(4)
    S4 0.0479(5) 0.0579(6) 0.0659(6) -0.0016(4) 0.0071(4) -0.0358(5)
    S5 0.0629(5) 0.0276(4) 0.0415(4) 0.0035(4) -0.0184(4) -0.0068(3)
    S6 0.0777(7) 0.0484(5) 0.0432(5) -0.0163(5) 0.0037(5) -0.0036(4)
    S7 0.1475(13) 0.0572(7) 0.0988(10) 0.0182(8) -0.0737(10) -0.0357(7)
    S8 0.1132(10) 0.0470(6) 0.0778(8) 0.0187(6) -0.0536(7) -0.0231(5)
    O1 0.136(4) 0.153(4) 0.130(3) 0.027(3) -0.063(3) -0.107(3)
    O2 0.191(5) 0.200(5) 0.137(4) -0.153(5) 0.053(4) -0.098(4)
    O3 0.072(2) 0.086(2) 0.125(3) 0.0190(18) 0.004(2) -0.045(2)
    O4 0.104(3) 0.091(3) 0.107(3) 0.038(2) -0.002(2) 0.005(2)
    N1 0.0351(13) 0.0263(12) 0.0310(12) 0.0002(10) -0.0080(10) -0.0118(10)
    N2 0.0408(14) 0.0289(12) 0.0397(14) 0.0025(10) -0.0136(11) -0.0183(11)
    N3 0.0336(13) 0.0342(13) 0.0441(15) -0.0026(10) -0.0057(11) -0.0162(11)
    N4 0.0381(14) 0.0330(13) 0.0433(15) -0.0018(11) -0.0092(11) -0.0155(12)
    N5 0.0445(14) 0.0261(12) 0.0295(13) -0.0005(10) -0.0091(11) -0.0103(10)
    N6 0.0473(15) 0.0330(13) 0.0338(14) -0.0022(11) -0.0054(11) -0.0085(11)
    N7 0.071(2) 0.0506(18) 0.0563(19) 0.0094(16) -0.0230(17) -0.0175(16)
    N8 0.086(3) 0.064(2) 0.064(2) 0.0160(19) -0.0347(19) -0.0300(18)
    C1 0.0423(17) 0.0323(15) 0.0371(16) 0.0015(13) -0.0144(13) -0.0140(13)
    C2 0.0447(18) 0.0357(16) 0.0486(18) 0.0006(14) -0.0164(14) -0.0228(15)
    C3 0.053(2) 0.0424(19) 0.064(2) 0.0020(16) -0.0183(18) -0.0267(18)
    C4 0.066(2) 0.0387(19) 0.070(3) 0.0057(17) -0.024(2) -0.0267(18)
    C5 0.051(2) 0.0367(17) 0.056(2) -0.0069(15) -0.0110(16) -0.0183(16)
    C6 0.0355(16) 0.0337(16) 0.0398(17) 0.0008(13) -0.0064(13) -0.0123(13)
    C7 0.050(2) 0.0391(18) 0.054(2) 0.0009(15) -0.0135(16) -0.0217(16)
    C8 0.0463(18) 0.0332(16) 0.0357(16) 0.0015(13) -0.0133(13) -0.0135(13)
    C9 0.054(2) 0.0306(16) 0.0377(17) -0.0075(14) -0.0097(14) -0.0073(13)
    C10 0.078(3) 0.064(3) 0.046(2) 0.000(2) -0.0054(19) -0.0201(19)
    C11 0.084(3) 0.064(3) 0.049(2) -0.021(2) -0.001(2) -0.024(2)
    C12 0.088(3) 0.052(2) 0.087(3) 0.001(2) -0.020(3) -0.027(2)
    C13 0.065(2) 0.0404(19) 0.053(2) 0.0016(17) -0.0184(18) -0.0126(17)
    C14 0.071(3) 0.054(2) 0.062(2) 0.004(2) -0.020(2) -0.025(2)
_geom_special_details
;
;
loop_
    _geom_bond_atom_site_label_1
    _geom_bond_atom_site_label_2
    _geom_bond_site_symmetry_2
    _geom_bond_distance
    _geom_bond_publ_flag
    Cu1 N1 2_656 2.021(2) ?
    Cu1 N1 . 2.021(2) y
    Cu1 N5 2_656 2.053(2) ?
    Cu1 N5 . 2.053(2) y
    Cu1 N4 2_666 2.445(3) ?
    Cu1 N4 1_545 2.445(3) y
    Cl1 O2 . 1.370(4) ?
    Cl1 O4 . 1.398(4) ?
    Cl1 O3 . 1.404(3) ?
    Cl1 O1 . 1.400(4) ?
    S1 C1 . 1.696(3) ?
    S1 C2 . 1.735(3) ?
    S2 C2 . 1.727(3) ?
    S2 C3 . 1.806(4) ?
    S3 C6 . 1.746(3) ?
    S3 C5 . 1.815(4) ?
    S4 C7 . 1.714(4) ?
    S4 C6 . 1.735(3) ?
    S5 C8 . 1.695(3) ?
    S5 C9 . 1.719(3) ?
    S6 C9 . 1.767(3) ?
    S6 C10 . 1.829(5) ?
    S7 C13 . 1.742(4) ?
    S7 C12 . 1.816(5) ?
    S8 C14 . 1.703(4) ?
    S8 C13 . 1.727(4) ?
    N1 C1 . 1.293(4) ?
    N1 N2 . 1.388(3) ?
    N2 C2 . 1.302(4) ?
    N3 C6 . 1.299(4) ?
    N3 N4 . 1.390(4) ?
    N4 C7 . 1.293(4) ?
    N4 Cu1 1_565 2.445(3) ?
    N5 C8 . 1.299(4) ?
    N5 N6 . 1.375(3) ?
    N6 C9 . 1.304(4) ?
    N7 C13 . 1.291(5) ?
    N7 N8 . 1.387(5) ?
    N8 C14 . 1.271(5) ?
    C1 H1 . 0.9300 ?
    C3 C4 . 1.517(5) ?
    C3 H3A . 0.9700 ?
    C3 H3B . 0.9700 ?
    C4 C5 . 1.514(5) ?
    C4 H4A . 0.9700 ?
    C4 H4B . 0.9700 ?
    C5 H5A . 0.9700 ?
    C5 H5B . 0.9700 ?
    C7 H7 . 0.9300 ?
    C8 H8 . 0.9300 ?
    C10 C11 . 1.530(6) ?
    C10 H10A . 0.9700 ?
    C10 H10B . 0.9700 ?
    C11 C12 . 1.483(6) ?
    C11 H11A . 0.9700 ?
    C11 H11B . 0.9700 ?
    C12 H12A . 0.9700 ?
    C12 H12B . 0.9700 ?
    C14 H14 . 0.9300 ?
loop_
    _geom_angle_atom_site_label_1
    _geom_angle_atom_site_label_2
    _geom_angle_atom_site_label_3
    _geom_angle_site_symmetry_1
    _geom_angle_site_symmetry_3
    _geom_angle
    _geom_angle_publ_flag
    N1 Cu1 N1 2_656 . 180.0 ?
    N1 Cu1 N5 2_656 2_656 88.01(9) ?
    N1 Cu1 N5 . 2_656 91.99(9) ?
    N1 Cu1 N5 2_656 . 91.99(9) ?
    N1 Cu1 N5 . . 88.01(9) ?
    N5 Cu1 N5 2_656 . 180.0 ?
    N1 Cu1 N4 2_656 2_666 91.50(9) ?
    N1 Cu1 N4 . 2_666 88.50(9) ?
    N5 Cu1 N4 2_656 2_666 87.34(9) ?
    N5 Cu1 N4 . 2_666 92.66(9) ?
    N1 Cu1 N4 2_656 1_545 88.50(9) ?
    N1 Cu1 N4 . 1_545 91.50(9) ?
    N5 Cu1 N4 2_656 1_545 92.66(9) ?
    N5 Cu1 N4 . 1_545 87.34(9) ?
    N4 Cu1 N4 2_666 1_545 180.0 ?
    O2 Cl1 O4 . . 108.6(4) ?
    O2 Cl1 O3 . . 110.1(3) ?
    O4 Cl1 O3 . . 107.8(2) ?
    O2 Cl1 O1 . . 108.9(3) ?
    O4 Cl1 O1 . . 109.3(3) ?
    O3 Cl1 O1 . . 112.2(3) ?
    C1 S1 C2 . . 86.96(14) ?
    C2 S2 C3 . . 103.64(16) ?
    C6 S3 C5 . . 101.32(16) ?
    C7 S4 C6 . . 86.73(16) ?
    C8 S5 C9 . . 87.49(15) ?
    C9 S6 C10 . . 99.43(18) ?
    C13 S7 C12 . . 102.4(2) ?
    C14 S8 C13 . . 86.78(19) ?
    C1 N1 N2 . . 113.7(2) ?
    C1 N1 Cu1 . . 124.3(2) ?
    N2 N1 Cu1 . . 121.73(17) ?
    C2 N2 N1 . . 110.3(2) ?
    C6 N3 N4 . . 111.9(2) ?
    C7 N4 N3 . . 112.5(3) ?
    C7 N4 Cu1 . 1_565 133.3(2) ?
    N3 N4 Cu1 . 1_565 109.59(17) ?
    C8 N5 N6 . . 113.8(2) ?
    C8 N5 Cu1 . . 128.7(2) ?
    N6 N5 Cu1 . . 117.31(18) ?
    C9 N6 N5 . . 110.7(3) ?
    C13 N7 N8 . . 111.7(3) ?
    C14 N8 N7 . . 112.8(3) ?
    N1 C1 S1 . . 114.4(2) ?
    N1 C1 H1 . . 122.8 ?
    S1 C1 H1 . . 122.8 ?
    N2 C2 S2 . . 127.1(2) ?
    N2 C2 S1 . . 114.6(2) ?
    S2 C2 S1 . . 118.30(18) ?
    C4 C3 S2 . . 106.2(2) ?
    C4 C3 H3A . . 110.5 ?
    S2 C3 H3A . . 110.5 ?
    C4 C3 H3B . . 110.5 ?
    S2 C3 H3B . . 110.5 ?
    H3A C3 H3B . . 108.7 ?
    C3 C4 C5 . . 112.1(3) ?
    C3 C4 H4A . . 109.2 ?
    C5 C4 H4A . . 109.2 ?
    C3 C4 H4B . . 109.2 ?
    C5 C4 H4B . . 109.2 ?
    H4A C4 H4B . . 107.9 ?
    C4 C5 S3 . . 111.8(3) ?
    C4 C5 H5A . . 109.3 ?
    S3 C5 H5A . . 109.3 ?
    C4 C5 H5B . . 109.3 ?
    S3 C5 H5B . . 109.3 ?
    H5A C5 H5B . . 107.9 ?
    N3 C6 S4 . . 114.1(2) ?
    N3 C6 S3 . . 125.0(2) ?
    S4 C6 S3 . . 120.83(18) ?
    N4 C7 S4 . . 114.8(3) ?
    N4 C7 H7 . . 122.6 ?
    S4 C7 H7 . . 122.6 ?
    N5 C8 S5 . . 113.6(2) ?
    N5 C8 H8 . . 123.2 ?
    S5 C8 H8 . . 123.2 ?
    N6 C9 S5 . . 114.4(2) ?
    N6 C9 S6 . . 122.9(3) ?
    S5 C9 S6 . . 122.70(18) ?
    C11 C10 S6 . . 115.4(3) ?
    C11 C10 H10A . . 108.4 ?
    S6 C10 H10A . . 108.4 ?
    C11 C10 H10B . . 108.4 ?
    S6 C10 H10B . . 108.4 ?
    H10A C10 H10B . . 107.5 ?
    C12 C11 C10 . . 111.8(4) ?
    C12 C11 H11A . . 109.2 ?
    C10 C11 H11A . . 109.2 ?
    C12 C11 H11B . . 109.2 ?
    C10 C11 H11B . . 109.2 ?
    H11A C11 H11B . . 107.9 ?
    C11 C12 S7 . . 115.4(4) ?
    C11 C12 H12A . . 108.4 ?
    S7 C12 H12A . . 108.4 ?
    C11 C12 H12B . . 108.4 ?
    S7 C12 H12B . . 108.4 ?
    H12A C12 H12B . . 107.5 ?
    N7 C13 S8 . . 113.8(3) ?
    N7 C13 S7 . . 126.1(3) ?
    S8 C13 S7 . . 120.0(2) ?
    N8 C14 S8 . . 114.9(3) ?
    N8 C14 H14 . . 122.5 ?
    S8 C14 H14 . . 122.5 ?
loop_
    _geom_torsion_atom_site_label_1
    _geom_torsion_atom_site_label_2
    _geom_torsion_atom_site_label_3
    _geom_torsion_atom_site_label_4
    _geom_torsion_site_symmetry_1
    _geom_torsion_site_symmetry_2
    _geom_torsion_site_symmetry_3
    _geom_torsion_site_symmetry_4
    _geom_torsion
    _geom_torsion_publ_flag
    N5 Cu1 N1 C1 2_656 . . . -137.6(3) ?
    N5 Cu1 N1 C1 . . . . 42.4(3) ?
    N4 Cu1 N1 C1 2_666 . . . -50.3(3) ?
    N4 Cu1 N1 C1 1_545 . . . 129.7(3) ?
    N5 Cu1 N1 N2 2_656 . . . 36.6(2) ?
    N5 Cu1 N1 N2 . . . . -143.4(2) ?
    N4 Cu1 N1 N2 2_666 . . . 123.9(2) ?
    N4 Cu1 N1 N2 1_545 . . . -56.1(2) ?
    C1 N1 N2 C2 . . . . 0.6(4) ?
    Cu1 N1 N2 C2 . . . . -174.2(2) ?
    C6 N3 N4 C7 . . . . -0.8(4) ?
    C6 N3 N4 Cu1 . . . 1_565 158.3(2) ?
    N1 Cu1 N5 C8 2_656 . . . 65.1(3) ?
    N1 Cu1 N5 C8 . . . . -114.9(3) ?
    N4 Cu1 N5 C8 2_666 . . . -26.5(3) ?
    N4 Cu1 N5 C8 1_545 . . . 153.5(3) ?
    N1 Cu1 N5 N6 2_656 . . . -120.6(2) ?
    N1 Cu1 N5 N6 . . . . 59.4(2) ?
    N4 Cu1 N5 N6 2_666 . . . 147.8(2) ?
    N4 Cu1 N5 N6 1_545 . . . -32.2(2) ?
    C8 N5 N6 C9 . . . . 0.4(4) ?
    Cu1 N5 N6 C9 . . . . -174.7(2) ?
    C13 N7 N8 C14 . . . . 0.8(6) ?
    N2 N1 C1 S1 . . . . -0.6(3) ?
    Cu1 N1 C1 S1 . . . . 174.06(14) ?
    C2 S1 C1 N1 . . . . 0.3(3) ?
    N1 N2 C2 S2 . . . . -179.2(2) ?
    N1 N2 C2 S1 . . . . -0.4(3) ?
    C3 S2 C2 N2 . . . . 1.0(4) ?
    C3 S2 C2 S1 . . . . -177.8(2) ?
    C1 S1 C2 N2 . . . . 0.1(3) ?
    C1 S1 C2 S2 . . . . 179.0(2) ?
    C2 S2 C3 C4 . . . . 166.7(3) ?
    S2 C3 C4 C5 . . . . 175.9(3) ?
    C3 C4 C5 S3 . . . . 163.0(3) ?
    C6 S3 C5 C4 . . . . 74.5(3) ?
    N4 N3 C6 S4 . . . . 0.6(3) ?
    N4 N3 C6 S3 . . . . 178.9(2) ?
    C7 S4 C6 N3 . . . . -0.2(3) ?
    C7 S4 C6 S3 . . . . -178.5(2) ?
    C5 S3 C6 N3 . . . . 12.7(3) ?
    C5 S3 C6 S4 . . . . -169.1(2) ?
    N3 N4 C7 S4 . . . . 0.7(4) ?
    Cu1 N4 C7 S4 1_565 . . . -151.87(18) ?
    C6 S4 C7 N4 . . . . -0.3(3) ?
    N6 N5 C8 S5 . . . . -0.5(3) ?
    Cu1 N5 C8 S5 . . . . 173.93(14) ?
    C9 S5 C8 N5 . . . . 0.4(3) ?
    N5 N6 C9 S5 . . . . -0.1(3) ?
    N5 N6 C9 S6 . . . . 178.9(2) ?
    C8 S5 C9 N6 . . . . -0.1(3) ?
    C8 S5 C9 S6 . . . . -179.1(2) ?
    C10 S6 C9 N6 . . . . -78.7(3) ?
    C10 S6 C9 S5 . . . . 100.2(2) ?
    C9 S6 C10 C11 . . . . 69.0(3) ?
    S6 C10 C11 C12 . . . . 66.9(4) ?
    C10 C11 C12 S7 . . . . -171.5(3) ?
    C13 S7 C12 C11 . . . . -83.7(4) ?
    N8 N7 C13 S8 . . . . -0.6(5) ?
    N8 N7 C13 S7 . . . . -179.1(3) ?
    C14 S8 C13 N7 . . . . 0.2(4) ?
    C14 S8 C13 S7 . . . . 178.8(3) ?
    C12 S7 C13 N7 . . . . 11.3(5) ?
    C12 S7 C13 S8 . . . . -167.1(3) ?
    N7 N8 C14 S8 . . . . -0.6(5) ?
    C13 S8 C14 N8 . . . . 0.2(4) ?
loop_
    _geom_hbond_atom_site_label_D
    _geom_hbond_atom_site_label_H
    _geom_hbond_atom_site_label_A
    _geom_hbond_site_symmetry_A
    _geom_hbond_distance_DH
    _geom_hbond_distance_HA
    _geom_hbond_distance_DA
    _geom_hbond_angle_DHA
    _geom_hbond_publ_flag
    C3 H3B O3 1_455 0.97 2.47 3.357(6) 153.00 Y
    C7 H7 O3 1_465 0.93 2.51 3.172(6) 128.00 Y
    C8 H8 O4 1_545 0.93 2.47 3.010(6) 117.00 Y
    C10 H10A O2 2_657 0.97 2.50 3.423(7) 159.00 Y
    C14 H14 O1 2_667 0.93 2.51 3.419(7) 167.00 Y
data_global
_journal_date_recd_electronic     2009-02-15
_journal_date_accepted     2009-02-24
_journal_name_full     'Acta Crystallographica, Section E'
_journal_year     2009
_journal_volume     65
_journal_issue      3
_journal_page_first     m349
_journal_page_last     m350
_journal_paper_category     QM
_journal_coeditor_code     SI2158
_publ_contact_author_name     'Qin Jian-Hua'
_publ_contact_author_address
;
College of Chemistry and Chemical Engineering
Luoyang Normal University
Luoyang 471022
People's Republic of China
;
_publ_contact_author_email     'jh_q128105@126.com'
_publ_contact_author_fax     '086 379 65524308'
_publ_contact_author_phone     '086 379 65524308'
_publ_section_title
;\
<i>catena</i>-Poly[[[bis[2,2'-(propane-1,3-diyldithio)bis(1,3,4-thiadiazole)-\
\k<i>N</i>^4^]copper(II)]-bis[\m-2,2'-(propane-1,3-diyldithio)bis(1,3,4-\
thiadiazole)-\k^2^<i>N</i>^4^:<i>N</i>^4'^]] bis(perchlorate)]
;
loop_
    _publ_author_name
    _publ_author_address
    'Jian-Hua Qin'
;
College of Chemistry and Chemical Engineering
Luoyang Normal University
Luoyang 471022
People's Republic of China
;
    'Jian-Ge Wang'
;
College of Chemistry and Chemical Engineering
Luoyang Normal University
Luoyang 471022
People's Republic of China
;
    'Pu-Zhou Hu'
;
College of Chemistry and Chemical Engineering
Luoyang Normal University
Luoyang 471022
People's Republic of China
;
