# Supplementary material for: catena-Poly[[[bis­[2,2′-(propane-1,3-diyl­dithio)bis­(1,3,4-thia­diazole)-κN 4]copper(II)]-bis­[μ-2,2′-(propane-1,3-diyldithio)bis­(1,3,4-thia­diazole)-κ2 N 4:N 4′]] bis­(perchlorate)]
Source: Acta Crystallogr Sect E Struct Rep Online. 2009 Feb 28;65(Pt 3):m349–50. doi: 10.1107/S1600536809006722 (PMC2968698; doi:10.1107/S1600536809006722)
Supplement: Supplementary file 2 [file e-65-0m349-Isup2.hkl]

# 
# h,k,l, Fc-squared, Fo-squared, sigma(Fo-squared) and status flag 
# 
data_I
_shelx_title ' B in P-1' 
_shelx_refln_list_code          4 
_shelx_F_calc_maximum      246.39 
_exptl_crystal_F_000       695.00 
_reflns_d_resolution_high  0.8256 
 
loop_ 
 _symmetry_equiv_pos_as_xyz 
 'x, y, z' 
 '-x, -y, -z' 
 
_cell_length_a    10.3206 
_cell_length_b    11.1216 
_cell_length_c    12.9079 
_cell_angle_alpha  67.213 
_cell_angle_beta   76.602 
_cell_angle_gamma  76.675 
 
_shelx_F_squared_multiplier     1.000 
 
loop_ 
 _refln_index_h 
 _refln_index_k 
 _refln_index_l 
 _refln_F_squared_calc 
 _refln_F_squared_meas 
 _refln_F_squared_sigma 
 _refln_observed_status 
   2   0   0     6262.68     6039.83     45.57 o 
   3   0   0     4012.41     4163.82     33.59 o 
   4   0   0      152.51       92.82      3.55 o 
   5   0   0     1051.17     1050.86     16.75 o 
   6   0   0       55.75       39.95      3.07 o 
   7   0   0      168.28      152.38      5.67 o 
   8   0   0      787.21      874.02     31.27 o 
   9   0   0       53.08       60.24      5.98 o 
  10   0   0      724.90      724.20     18.84 o 
  11   0   0       12.79       17.91      4.80 o 
  12   0   0      148.25      132.18      9.86 o 
 -11   1   0       50.84       56.92      6.72 o 
 -10   1   0       27.68       21.23      4.70 o 
  -9   1   0      371.33      413.34     13.23 o 
  -8   1   0     1418.71     1390.47     24.20 o 
  -7   1   0       63.48       60.40      4.81 o 
  -6   1   0      520.52      490.70      9.25 o 
  -5   1   0     2377.27     2167.20     22.08 o 
  -4   1   0     1918.13     2011.59     26.38 o 
  -3   1   0      981.61     1056.05     11.53 o 
  -2   1   0     2906.71     2583.96     21.52 o 
  -1   1   0      952.89     1021.56     11.85 o 
   1   1   0      358.00      361.12      7.39 o 
   2   1   0      118.52       88.91      2.41 o 
   3   1   0       26.34       14.36      1.49 o 
   4   1   0    11145.94    11487.98     86.37 o 
   5   1   0       28.31       25.30      2.31 o 
   6   1   0     2218.32     2339.58     24.23 o 
   7   1   0     1675.14     1616.27     26.56 o 
   8   1   0       81.64       71.33      8.93 o 
   9   1   0      965.36      991.46     20.92 o 
  10   1   0       51.82       63.87      6.53 o 
  11   1   0        0.17       -1.69      3.43 o 
  12   1   0        4.22        8.11      6.01 o 
 -11   2   0      161.63      174.33     16.05 o 
 -10   2   0        1.04       -2.65      4.41 o 
  -9   2   0        2.55       10.02      4.30 o 
  -8   2   0      320.30      310.30      8.61 o 
  -7   2   0        6.93       10.57      2.46 o 
  -6   2   0      271.26      289.29      7.20 o 
  -5   2   0     2020.52     2083.28     21.84 o 
  -4   2   0     2961.09     2946.86     27.01 o 
  -3   2   0     7974.64     8008.68     61.49 o 
  -2   2   0     6237.43     6190.49     47.69 o 
  -1   2   0      749.41      749.24     12.44 o 
   0   2   0      100.47       91.68      3.14 o 
   1   2   0       65.78      101.32      2.70 o 
   2   2   0    10260.92    10282.55     75.99 o 
   3   2   0     1985.19     2214.61     20.03 o 
   4   2   0      893.21      875.99     10.95 o 
   5   2   0        8.49       10.65      1.86 o 
   6   2   0      369.09      389.87      8.05 o 
   7   2   0      964.31      925.27     17.00 o 
   8   2   0      434.71      473.79     13.30 o 
   9   2   0      722.54      724.28     17.60 o 
  10   2   0        0.94       13.31      4.03 o 
  11   2   0       55.39       55.38      6.90 o 
  12   2   0       67.44       59.56     10.31 o 
 -11   3   0      363.89      362.44     21.84 o 
 -10   3   0       86.57      105.94     12.57 o 
  -9   3   0        4.78        7.45      5.68 o 
  -8   3   0     1021.71      982.70     20.70 o 
  -7   3   0        2.85        8.27      2.70 o 
  -6   3   0       22.98       31.13      3.01 o 
  -5   3   0      518.61      533.11      9.42 o 
  -4   3   0      516.10      546.46      8.72 o 
  -3   3   0      100.65      111.47      4.21 o 
  -2   3   0      323.37      368.95      8.50 o 
  -1   3   0       37.53       44.23      3.64 o 
   0   3   0     5435.40     5185.59     50.91 o 
   1   3   0      889.42      966.24     10.37 o 
   2   3   0     2184.69     2206.34     19.94 o 
   3   3   0       56.09       62.20      2.78 o 
   4   3   0     1143.67     1036.07     12.56 o 
   5   3   0      877.80      779.93     11.19 o 
   6   3   0      222.57      250.65      6.53 o 
   7   3   0      733.42      777.07     16.80 o 
   8   3   0      645.82      738.30     16.91 o 
   9   3   0       38.73       34.33      5.17 o 
  10   3   0       57.81       71.33      7.91 o 
  11   3   0       17.03       14.12      7.17 o 
  12   3   0        0.46       -6.37      4.25 o 
 -10   4   0        0.43       10.15      6.51 o 
  -9   4   0       63.13       68.38     10.59 o 
  -8   4   0      442.56      365.10     12.74 o 
  -7   4   0      275.40      253.38     10.16 o 
  -6   4   0     2222.99     2187.95     32.29 o 
  -5   4   0      231.89      255.99      6.47 o 
  -4   4   0    11068.00    10993.38     85.22 o 
  -3   4   0      381.47      396.76      6.55 o 
  -2   4   0     5518.18     5519.45     57.99 o 
  -1   4   0     1345.59     1218.94     17.92 o 
   0   4   0     4058.57     4092.13     33.55 o 
   1   4   0      344.32      404.33      6.44 o 
   2   4   0       29.90       16.81      3.65 o 
   3   4   0      243.68      301.66      6.14 o 
   4   4   0     3240.21     3002.82     28.01 o 
   5   4   0       77.02       71.63      3.64 o 
   6   4   0     1212.83     1117.59     15.28 o 
   7   4   0      288.22      311.49     10.42 o 
   8   4   0       13.67       17.55      3.96 o 
   9   4   0      223.79      251.99     11.77 o 
  10   4   0       13.80       14.22      4.38 o 
  11   4   0       17.32       20.41      6.95 o 
 -10   5   0       80.31       71.47     11.47 o 
  -9   5   0      118.37      131.03     13.79 o 
  -8   5   0      214.68      215.08     31.38 o 
  -7   5   0      128.62      129.80     12.33 o 
  -6   5   0       58.51       49.95      5.41 o 
  -5   5   0        0.58        0.78      2.65 o 
  -4   5   0     2702.67     2769.47     37.26 o 
  -3   5   0       75.93      105.56      6.16 o 
  -2   5   0      840.65      802.74     15.62 o 
  -1   5   0      208.65      274.30     14.01 o 
   0   5   0     3344.70     3376.56     29.29 o 
   1   5   0      453.37      485.39     10.34 o 
   2   5   0    14396.76    14090.41    105.73 o 
   3   5   0        1.02        4.21      1.69 o 
   4   5   0      498.92      593.39     10.02 o 
   5   5   0       17.55       34.33      3.01 o 
   6   5   0       96.14       63.59      4.00 o 
   7   5   0      143.18      136.03      7.40 o 
   8   5   0      230.48      185.46      8.92 o 
   9   5   0       25.17       26.86      4.89 o 
  10   5   0       76.06       67.78     10.26 o 
  11   5   0        0.19        1.71      5.24 o 
  -9   6   0       56.94       54.76     10.75 o 
  -8   6   0      350.89      373.86     23.47 o 
  -7   6   0       59.51       65.45     10.04 o 
  -6   6   0      866.97      887.97     20.77 o 
  -5   6   0        7.28        2.35      5.51 o 
  -4   6   0        1.52        5.35      3.03 o 
  -3   6   0     1144.65     1048.87     30.36 o 
  -2   6   0      329.90      312.56     10.12 o 
  -1   6   0        9.38       11.12      3.45 o 
   0   6   0      125.33      108.25      5.75 o 
   1   6   0        0.97       -0.32      1.18 o 
   2   6   0      815.83      774.25     19.08 o 
   3   6   0       63.21       57.98      3.46 o 
   4   6   0     1159.22     1163.42     15.70 o 
   5   6   0     1422.37     1516.94     19.18 o 
   6   6   0      548.99      533.07     10.76 o 
   7   6   0      240.35      264.99     10.23 o 
   8   6   0        6.54        4.29      3.19 o 
   9   6   0      212.83      195.75     13.65 o 
  10   6   0        8.82        1.05      5.40 o 
  11   6   0       47.19       59.34     11.08 o 
  -8   7   0       30.70       10.00      4.49 o 
  -7   7   0       62.13       58.61      6.92 o 
  -6   7   0       40.70       38.82      5.90 o 
  -5   7   0        1.50        2.09      2.66 o 
  -4   7   0     1081.42     1099.83     22.97 o 
  -3   7   0      410.01      381.01     12.51 o 
  -2   7   0     2501.21     2400.19     34.89 o 
  -1   7   0     1394.29     1262.54     22.58 o 
   0   7   0       17.39       14.97      3.51 o 
   1   7   0     1267.70     1358.62     23.05 o 
   2   7   0      259.85      302.43      7.17 o 
   3   7   0       41.59       28.00      2.98 o 
   4   7   0      588.64      578.73     11.01 o 
   5   7   0        0.88        0.17      2.08 o 
   6   7   0      228.34      239.04      8.73 o 
   7   7   0        3.66        1.68      2.82 o 
   8   7   0      248.91      268.37     12.88 o 
   9   7   0      628.89      661.57     26.36 o 
  10   7   0       27.87       26.25      8.49 o 
  -7   8   0       30.02       18.46      8.00 o 
  -6   8   0       37.35       42.50      6.44 o 
  -5   8   0       19.46       17.97      4.73 o 
  -4   8   0       58.52       68.55     10.62 o 
  -3   8   0        4.49        4.85      3.07 o 
  -2   8   0      263.68      273.73     11.05 o 
  -1   8   0       97.71      105.42      7.12 o 
   0   8   0     1376.36     1326.70     27.19 o 
   1   8   0       25.61        8.86      3.27 o 
   2   8   0     2745.80     2684.69     37.47 o 
   3   8   0        1.85        3.90      3.72 o 
   4   8   0        3.20        4.50      2.50 o 
   5   8   0      413.55      508.01     11.21 o 
   6   8   0       36.76       43.59      4.19 o 
   7   8   0      156.80      179.54      9.79 o 
   8   8   0      186.09      211.33     10.43 o 
   9   8   0       69.65       50.02      9.38 o 
  10   8   0        2.86        3.42      5.68 o 
  -6   9   0      318.13      324.10     14.40 o 
  -5   9   0       25.23       25.97      5.76 o 
  -4   9   0      951.48      884.03     31.08 o 
  -3   9   0       42.48       46.32      6.28 o 
  -2   9   0     1401.34     1329.80     44.56 o 
  -1   9   0      378.63      400.93     13.70 o 
   0   9   0      275.22      263.77     10.94 o 
   1   9   0      111.44       95.01      7.09 o 
   2   9   0      352.54      359.75     12.53 o 
   3   9   0      244.80      218.34     12.16 o 
   4   9   0      160.89      167.89      8.77 o 
   5   9   0      195.77      173.07      9.11 o 
   6   9   0     1245.33     1301.17     28.92 o 
   7   9   0       23.36       22.91      5.96 o 
   8   9   0      277.45      309.00     17.98 o 
   9   9   0       11.07       11.91      6.95 o 
  -5  10   0      113.27      123.91     10.22 o 
  -4  10   0      111.60      109.12     12.99 o 
  -3  10   0      447.24      413.04     15.70 o 
  -2  10   0     1195.27     1236.62     27.29 o 
  -1  10   0       57.13       62.35      6.87 o 
   0  10   0     1016.37     1038.57     23.81 o 
   1  10   0      122.36      125.10      9.07 o 
   2  10   0      168.09      180.85      9.66 o 
   3  10   0      179.45      158.02      9.32 o 
   4  10   0      105.84      113.70      8.20 o 
   5  10   0      122.38      158.15      9.38 o 
   6  10   0        2.92        0.87      4.85 o 
  -3  11   0      190.13      182.80     11.95 o 
  -2  11   0       43.54       39.24      6.67 o 
  -1  11   0       59.18       63.40      7.52 o 
   0  11   0        8.55        2.21      3.63 o 
   1  11   0      140.17      124.86     17.59 o 
   2  11   0      315.84      288.87     16.66 o 
   3  11   0       59.63       68.06     10.97 o 
   4  11   0      149.78      135.44     15.08 o 
   5  11   0      331.26      352.55     21.18 o 
   6  11   0       83.71      122.38     13.51 o 
  -1  12   0       26.55       25.53      5.82 o 
   0  12   0       79.05       77.14      8.50 o 
   1  12   0      150.81      169.42     15.99 o 
   2  12   0      144.53      150.95     16.66 o 
   3  12   0      133.07      136.48     10.17 o 
   4  12   0       17.10       18.76      5.54 o 
  -2 -12   1      133.59      156.81     26.91 o 
  -1 -12   1        1.68       -1.01      3.80 o 
  -6 -11   1       51.21       55.59     10.92 o 
  -5 -11   1      335.17      313.47     21.01 o 
  -4 -11   1       40.43       40.66      6.34 o 
  -3 -11   1        2.04       -4.50      5.57 o 
  -2 -11   1        6.66        0.59      5.60 o 
  -1 -11   1       10.80        6.86      4.03 o 
   0 -11   1       76.61       73.15      7.71 o 
   1 -11   1      293.86      307.95     14.12 o 
   2 -11   1       83.59       87.93      8.88 o 
   3 -11   1      338.34      298.70     14.63 o 
  -7 -10   1       68.57       64.08     10.97 o 
  -6 -10   1       63.97       66.90     11.25 o 
  -5 -10   1       31.49       46.31      6.27 o 
  -4 -10   1       12.53        7.94      8.13 o 
  -3 -10   1       33.66       43.78      9.18 o 
  -2 -10   1      118.79      113.72     14.20 o 
  -1 -10   1      125.01      134.55      9.18 o 
   0 -10   1      929.42      905.31     22.49 o 
   1 -10   1      249.76      241.22     11.85 o 
   2 -10   1      227.01      238.02     16.77 o 
   3 -10   1       36.88       34.44      6.37 o 
   4 -10   1       43.63       46.90      8.63 o 
   5 -10   1       10.67       -2.19      4.14 o 
  -9  -9   1       18.87       29.78      8.55 o 
  -8  -9   1      135.73      135.64      9.27 o 
  -7  -9   1        1.04        3.17      3.68 o 
  -6  -9   1       43.57       43.62      9.32 o 
  -5  -9   1      154.41      150.20      8.78 o 
  -4  -9   1      433.68      433.57     14.02 o 
  -3  -9   1      472.49      519.15     21.40 o 
  -2  -9   1     1757.90     1747.06     30.33 o 
  -1  -9   1       84.15       90.75      7.36 o 
   0  -9   1      507.95      495.77     15.54 o 
   1  -9   1      287.38      292.53     12.17 o 
   2  -9   1      332.04      353.96     19.80 o 
   3  -9   1      241.98      211.41     11.07 o 
   4  -9   1      265.17      283.34     12.96 o 
   5  -9   1      262.52      273.38     13.18 o 
   6  -9   1       51.53       74.41     16.02 o 
  -9  -8   1       39.48       47.54      9.27 o 
  -8  -8   1      102.67      112.41      8.43 o 
  -7  -8   1      141.11      163.90      9.28 o 
  -6  -8   1      246.79      275.41     11.08 o 
  -5  -8   1      208.05      198.10      7.32 o 
  -4  -8   1      606.30      624.76     17.01 o 
  -3  -8   1       23.78       35.65      4.92 o 
  -2  -8   1       17.94       23.54      4.36 o 
  -1  -8   1        1.19        7.02      6.01 o 
   0  -8   1      315.44      337.95     13.87 o 
   1  -8   1      333.09      335.02     12.22 o 
   2  -8   1      699.55      697.62     17.91 o 
   3  -8   1      472.48      462.27     25.07 o 
   4  -8   1       10.71       12.67      4.01 o 
   5  -8   1       12.98       23.59      5.28 o 
   6  -8   1       13.49        7.33      4.32 o 
   7  -8   1      561.63      602.25     19.83 o 
 -10  -7   1        9.99        5.85      6.12 o 
  -9  -7   1       15.70       16.30      6.26 o 
  -8  -7   1       15.53       10.41      4.31 o 
  -7  -7   1       33.23       33.78      5.21 o 
  -6  -7   1       24.50       26.74      8.38 o 
  -5  -7   1        8.46       11.01      2.88 o 
  -4  -7   1       57.92       78.61      5.09 o 
  -3  -7   1       38.89       42.79      5.48 o 
  -2  -7   1       81.72       52.98      4.94 o 
  -1  -7   1     1289.62     1316.52     23.01 o 
   0  -7   1        2.90        1.52      2.48 o 
   1  -7   1      127.01      117.82     17.54 o 
   2  -7   1      243.85      228.74      9.64 o 
   3  -7   1      370.17      359.35     12.51 o 
   4  -7   1       87.35       85.75     13.87 o 
   5  -7   1       62.51       54.36      6.27 o 
   6  -7   1        0.69        1.39      3.33 o 
   7  -7   1      330.73      376.58     14.82 o 
   8  -7   1       28.69       18.04      5.32 o 
 -11  -6   1        4.46        6.01      6.34 o 
 -10  -6   1       23.41        6.84      6.45 o 
  -9  -6   1      179.44      170.60     27.66 o 
  -8  -6   1      203.68      241.41     10.53 o 
  -7  -6   1      152.09      174.75     10.06 o 
  -6  -6   1      175.34      149.19      8.07 o 
  -5  -6   1      623.39      677.55     12.00 o 
  -4  -6   1      778.28      667.42     12.78 o 
  -3  -6   1       48.78       63.50      3.70 o 
  -2  -6   1      571.39      589.57      9.95 o 
  -1  -6   1       75.42       65.48      4.28 o 
   0  -6   1       16.10       24.57      4.60 o 
   1  -6   1       39.53       44.21      4.46 o 
   2  -6   1      680.02      717.09     16.14 o 
   3  -6   1     1463.44     1386.72     27.99 o 
   4  -6   1       13.88       11.48      3.50 o 
   5  -6   1      585.12      620.46     16.75 o 
   6  -6   1        1.08       -1.88      2.59 o 
   7  -6   1       30.90       45.67     11.36 o 
   8  -6   1        2.39        3.03      3.70 o 
   9  -6   1        5.36        4.94      4.07 o 
 -11  -5   1       15.41        6.18      6.95 o 
 -10  -5   1        1.26       -0.53      3.61 o 
  -9  -5   1       41.36       52.01      6.22 o 
  -8  -5   1      186.02      174.93      8.82 o 
  -7  -5   1      291.85      319.92     11.17 o 
  -6  -5   1     2154.36     2070.87     30.32 o 
  -5  -5   1      260.56      209.29      6.25 o 
  -4  -5   1     1730.77     1882.16     20.90 o 
  -3  -5   1      809.17      776.89     11.48 o 
  -2  -5   1      330.48      329.93      8.00 o 
  -1  -5   1     3811.49     3907.30     42.45 o 
   0  -5   1     1331.84     1390.92     20.02 o 
   1  -5   1        7.91       10.16      2.55 o 
   2  -5   1     7422.00     7400.25     76.96 o 
   3  -5   1       20.71        4.92      3.20 o 
   4  -5   1     1470.80     1538.43     29.75 o 
   5  -5   1      908.26      870.04     19.04 o 
   6  -5   1        2.65        5.87      4.63 o 
   7  -5   1      657.94      633.17     27.96 o 
   8  -5   1       17.94       19.86      4.97 o 
   9  -5   1       62.24       57.93      7.17 o 
  10  -5   1        4.58       -0.22      5.46 o 
 -11  -4   1       59.26       53.16      9.76 o 
 -10  -4   1       62.36       62.33      6.92 o 
  -9  -4   1       35.45       27.04      5.01 o 
  -8  -4   1      415.56      463.28     13.88 o 
  -7  -4   1        8.82        5.42      3.02 o 
  -6  -4   1      751.24      776.70     12.36 o 
  -5  -4   1     1088.05      940.06     13.16 o 
  -4  -4   1     1403.21     1271.44     15.30 o 
  -3  -4   1     1903.22     1946.03     19.99 o 
  -2  -4   1     1718.20     1623.34     17.04 o 
  -1  -4   1        2.73        6.66      1.74 o 
   0  -4   1    10207.09    10152.41     76.91 o 
   1  -4   1      147.56      158.37      6.06 o 
   2  -4   1       62.08       69.57      4.52 o 
   3  -4   1     2568.99     2666.71     47.65 o 
   4  -4   1      902.06      958.87     12.29 o 
   5  -4   1      154.85      135.71      7.07 o 
   6  -4   1     2533.23     2464.32     35.59 o 
   7  -4   1      347.86      350.99     12.14 o 
   8  -4   1      638.00      658.39     17.51 o 
   9  -4   1       66.68       66.69      6.81 o 
  10  -4   1       29.59       51.45     10.15 o 
 -11  -3   1       40.94       46.16      9.71 o 
 -10  -3   1      209.18      154.51      9.43 o 
  -9  -3   1        0.52        0.46      3.34 o 
  -8  -3   1      868.46      885.82     27.30 o 
  -7  -3   1       43.96       38.36      5.82 o 
  -6  -3   1        2.27        3.47      2.91 o 
  -5  -3   1      417.27      525.54      8.94 o 
  -4  -3   1      695.84      708.06     10.01 o 
  -3  -3   1       90.13      115.05      3.64 o 
  -2  -3   1     1413.64     1357.99     15.75 o 
  -1  -3   1     1214.54     1310.04     14.05 o 
   0  -3   1     4619.45     4686.92     47.50 o 
   1  -3   1        1.88        4.20      1.67 o 
   2  -3   1     1127.17     1052.98     16.22 o 
   3  -3   1     1846.60     1772.16     39.48 o 
   4  -3   1      439.55      494.99      8.15 o 
   5  -3   1      126.41      106.08     13.18 o 
   6  -3   1       92.67       96.69      4.91 o 
   7  -3   1        6.72       13.07      3.51 o 
   8  -3   1      367.65      414.44     13.23 o 
   9  -3   1      625.78      606.13     16.79 o 
  10  -3   1       37.91       32.43      8.55 o 
  11  -3   1       92.43      119.07     13.84 o 
 -11  -2   1      155.66      195.14     24.10 o 
 -10  -2   1        6.04        1.86      3.35 o 
  -9  -2   1      442.07      442.55     23.30 o 
  -8  -2   1        4.10        7.10      3.29 o 
  -7  -2   1       29.47       40.74      4.72 o 
  -6  -2   1     1365.65     1268.87     15.89 o 
  -5  -2   1      213.75      200.41      7.31 o 
  -4  -2   1      138.77      158.47      4.80 o 
  -3  -2   1     4273.77     4260.09     34.90 o 
  -2  -2   1     2910.18     3109.93     25.98 o 
  -1  -2   1     3403.53     3389.09     27.39 o 
   0  -2   1     4543.91     4545.33     44.45 o 
   1  -2   1    13085.38    12813.80    303.95 o 
   2  -2   1      480.29      495.72      9.34 o 
   3  -2   1      261.95      223.85      4.63 o 
   4  -2   1      518.99      597.14     13.35 o 
   5  -2   1        3.69        6.94      1.79 o 
   6  -2   1      121.53      129.28     11.20 o 
   7  -2   1     1127.29     1115.09     16.18 o 
   8  -2   1       90.89       82.73      4.94 o 
   9  -2   1     1100.75     1199.74     23.02 o 
  10  -2   1        6.27        4.25      5.63 o 
  11  -2   1      216.77      220.65     16.82 o 
 -11  -1   1        0.25        5.04      4.00 o 
 -10  -1   1      127.46      151.68      9.23 o 
  -9  -1   1      268.20      223.27     17.76 o 
  -8  -1   1      180.31      176.67     15.94 o 
  -7  -1   1     1522.89     1739.15     26.90 o 
  -6  -1   1       32.66       47.76      3.11 o 
  -5  -1   1     1567.19     1548.44     20.33 o 
  -4  -1   1       16.64       19.95      1.82 o 
  -3  -1   1     1363.89     1484.34     14.50 o 
  -2  -1   1    60708.16    52710.33   2460.97 o 
  -1  -1   1     1562.18     1703.12     18.21 o 
   0  -1   1     2567.05     2719.01     26.81 o 
   1  -1   1     4438.45     4670.27     50.74 o 
   2  -1   1    13123.64    12975.34    118.57 o 
   3  -1   1     2512.21     2703.63     23.66 o 
   4  -1   1       35.42       19.89      2.04 o 
   5  -1   1      982.35      999.48     20.20 o 
   6  -1   1      599.62      585.71     20.40 o 
   7  -1   1      188.48      203.05     11.53 o 
   8  -1   1      123.26      123.17      5.68 o 
   9  -1   1       96.05       81.67      8.16 o 
  10  -1   1        7.22        6.68      3.58 o 
  11  -1   1       49.09       57.66     10.42 o 
 -11   0   1       35.37       41.74      6.98 o 
 -10   0   1      548.46      547.86     16.62 o 
  -9   0   1       34.56       37.98      6.07 o 
  -8   0   1      541.57      526.20     14.29 o 
  -7   0   1     1536.84     1584.37     25.22 o 
  -6   0   1      485.99      499.12      9.01 o 
  -5   0   1      146.77      185.42      4.99 o 
  -4   0   1     8099.40     8301.17     64.07 o 
  -3   0   1     1624.54     1689.08     15.97 o 
  -2   0   1    11050.46    11857.67    106.09 o 
  -1   0   1     1440.44     1499.12     21.95 o 
   1   0   1        9.94       35.35      2.65 o 
   2   0   1    11110.41    12205.74    258.33 o 
   3   0   1       34.77       40.35      2.18 o 
   4   0   1     5736.09     5590.54     45.07 o 
   5   0   1      966.90      969.06     12.64 o 
   6   0   1      302.72      314.94      7.29 o 
   7   0   1     2011.77     2114.28     23.82 o 
   8   0   1      279.08      281.78      8.02 o 
   9   0   1      215.03      238.47      9.86 o 
  10   0   1       64.31       52.92      5.88 o 
  11   0   1       13.04       18.65      4.69 o 
  12   0   1        0.17       -1.05      5.13 o 
 -11   1   1        9.80       18.09      4.87 o 
 -10   1   1      264.75      317.88     12.70 o 
  -9   1   1       11.98        9.54      3.65 o 
  -8   1   1      248.85      208.04     13.87 o 
  -7   1   1       41.58       24.19      4.73 o 
  -6   1   1      802.59      832.16     12.42 o 
  -5   1   1       14.09       13.46      2.77 o 
  -4   1   1     5495.28     5418.64     47.71 o 
  -3   1   1     3664.24     3506.93     29.32 o 
  -2   1   1     1345.38     1631.03     14.74 o 
  -1   1   1     2007.70     2101.94     24.95 o 
   1   1   1     2053.91     2209.06     22.01 o 
   2   1   1     4392.09     4231.92     57.96 o 
   3   1   1      656.65      607.62      7.74 o 
   4   1   1     1965.32     1908.36     18.67 o 
   5   1   1       63.05       67.80      5.37 o 
   6   1   1      287.71      319.41     11.81 o 
   7   1   1      712.38      733.09     12.15 o 
   8   1   1      100.68       89.03      4.83 o 
   9   1   1        2.61        8.02      3.34 o 
  10   1   1        1.54        4.12      4.72 o 
  11   1   1        4.69        0.61      4.41 o 
  12   1   1       20.83       38.82      9.04 o 
 -11   2   1       24.05       28.57      8.93 o 
 -10   2   1       71.47       49.72      6.16 o 
  -9   2   1       98.85       98.84     19.47 o 
  -8   2   1      291.45      245.02     10.03 o 
  -7   2   1      457.15      483.96     10.03 o 
  -6   2   1      180.09      170.66      6.43 o 
  -5   2   1     1944.69     1872.13     20.25 o 
  -4   2   1     1571.47     1792.27     30.50 o 
  -3   2   1     1942.12     2116.93     19.94 o 
  -2   2   1     1780.57     1818.73     16.67 o 
  -1   2   1     1414.82     1672.00     18.85 o 
   0   2   1     6187.26     6526.23    142.39 o 
   1   2   1     1462.47     1891.56     15.88 o 
   2   2   1     2523.77     3120.35     25.33 o 
   3   2   1        7.06        4.26      1.26 o 
   4   2   1      338.15      380.45      6.60 o 
   5   2   1     4729.06     4619.82     39.46 o 
   6   2   1      350.61      394.28      8.12 o 
   7   2   1      375.30      406.38      8.90 o 
   8   2   1        1.06       -0.43      2.62 o 
   9   2   1       29.62       10.88      3.92 o 
  10   2   1       23.91       47.73      5.69 o 
  11   2   1       43.78       42.74      8.55 o 
  12   2   1        0.33        6.29      5.68 o 
 -11   3   1      128.92      159.60     16.32 o 
 -10   3   1        1.74        2.32      5.29 o 
  -9   3   1        6.15        6.56      5.85 o 
  -8   3   1      240.77      253.70     10.21 o 
  -7   3   1       34.04       26.39      4.79 o 
  -6   3   1      331.77      343.27      8.06 o 
  -5   3   1       32.90       21.53      2.46 o 
  -4   3   1     5062.23     5174.52     43.59 o 
  -3   3   1     2012.14     1977.67     25.34 o 
  -2   3   1     2029.24     2237.87     21.78 o 
  -1   3   1     1386.86     1304.68     12.77 o 
   0   3   1     5370.12     5325.68     41.14 o 
   1   3   1      841.60      823.50      9.01 o 
   2   3   1        4.48       12.20      1.41 o 
   3   3   1      370.93      472.85      7.12 o 
   4   3   1      312.01      245.13      5.44 o 
   5   3   1       84.58       89.68      3.79 o 
   6   3   1      485.95      452.36      8.80 o 
   7   3   1     1353.31     1466.56     18.73 o 
   8   3   1      255.83      257.00      7.73 o 
   9   3   1     1577.09     1714.08     28.52 o 
  10   3   1      147.32      139.10      8.59 o 
  11   3   1       95.52      114.05     12.19 o 
  12   3   1       10.34       10.48      6.67 o 
 -10   4   1       15.31       15.55      7.17 o 
  -9   4   1        7.38        7.61      5.68 o 
  -8   4   1      176.07      214.58     15.33 o 
  -7   4   1      208.11      208.01      9.23 o 
  -6   4   1     1076.04     1056.54     15.44 o 
  -5   4   1      504.35      496.54     11.89 o 
  -4   4   1        3.62       15.24      2.10 o 
  -3   4   1       73.30       83.41      3.71 o 
  -2   4   1     1457.93     1541.37     30.90 o 
  -1   4   1        4.09        1.22      1.25 o 
   0   4   1     4727.82     4756.18     38.15 o 
   1   4   1      809.57      711.07      8.87 o 
   2   4   1     1445.39     1537.49     15.66 o 
   3   4   1      220.73      173.17      4.53 o 
   4   4   1     1952.12     1803.95     20.06 o 
   5   4   1     3185.13     3413.40     31.62 o 
   6   4   1        1.54        2.80      3.08 o 
   7   4   1        0.46        0.45      2.08 o 
   8   4   1        3.40        5.85      3.04 o 
   9   4   1        0.28        0.03      2.85 o 
  10   4   1       18.88        5.02      4.63 o 
  11   4   1       13.35       28.73      7.56 o 
  12   4   1       10.46        9.49      6.67 o 
 -10   5   1       45.89       47.92     10.53 o 
  -9   5   1      132.12      123.15     13.73 o 
  -8   5   1     1017.73     1027.98     34.47 o 
  -7   5   1       50.84       51.83      5.76 o 
  -6   5   1      184.09      177.32      8.78 o 
  -5   5   1      731.87      703.36     16.34 o 
  -4   5   1       38.50       31.76      4.11 o 
  -3   5   1       23.07       29.02      2.93 o 
  -2   5   1     1828.15     1737.52     38.88 o 
  -1   5   1      160.17      242.44      4.63 o 
   0   5   1     3441.32     3155.82     32.71 o 
   1   5   1      411.67      485.32      7.60 o 
   2   5   1      981.68      978.79     12.66 o 
   3   5   1       75.91       71.77      4.00 o 
   4   5   1     1837.73     1834.21     19.91 o 
   5   5   1        2.57        0.27      1.63 o 
   6   5   1       35.42       32.94      3.15 o 
   7   5   1        0.52        2.56      2.12 o 
   8   5   1       17.71       27.35      4.43 o 
   9   5   1       57.23       67.06      9.21 o 
  10   5   1      126.65      115.43     12.13 o 
  11   5   1        0.29        9.54      5.63 o 
  12   5   1       73.83       53.55     10.31 o 
  -9   6   1       75.99       55.04     10.81 o 
  -8   6   1      347.80      363.16     21.07 o 
  -7   6   1       38.02       39.66     13.51 o 
  -6   6   1      265.19      282.21     15.91 o 
  -5   6   1      558.81      529.73     14.88 o 
  -4   6   1     1384.25     1363.40     24.34 o 
  -3   6   1      264.30      304.56     10.37 o 
  -2   6   1      146.20      140.38      6.86 o 
  -1   6   1      407.49      365.55     10.30 o 
   0   6   1        1.56        1.16      1.05 o 
   1   6   1     1682.40     1631.39     17.63 o 
   2   6   1      170.07      146.79      4.68 o 
   3   6   1      150.81      120.12      4.55 o 
   4   6   1       36.79       40.26      4.72 o 
   5   6   1        2.74       -0.46      1.84 o 
   6   6   1      611.58      608.90     11.39 o 
   7   6   1       14.90       12.85      2.79 o 
   8   6   1      149.27      164.94      8.47 o 
   9   6   1      692.51      722.89     26.86 o 
  10   6   1       15.35       12.41      6.40 o 
  11   6   1       65.83       81.51     12.08 o 
  -8   7   1       18.70       14.98      5.18 o 
  -7   7   1        7.44        4.67      7.25 o 
  -6   7   1        0.41        3.31      3.12 o 
  -5   7   1      544.39      542.90     16.06 o 
  -4   7   1       32.72       39.47      5.15 o 
  -3   7   1     3161.25     3097.21     42.07 o 
  -2   7   1     1158.56     1137.95     21.49 o 
  -1   7   1      440.98      448.69     19.96 o 
   0   7   1     1444.13     1328.81     22.40 o 
   1   7   1      479.97      435.34     11.72 o 
   2   7   1      309.50      252.60      6.41 o 
   3   7   1       84.41      102.93     11.90 o 
   4   7   1     1304.51     1323.25     17.52 o 
   5   7   1     3599.46     3593.06     35.49 o 
   6   7   1      196.05      227.60      7.29 o 
   7   7   1     1107.34     1029.25     16.34 o 
   8   7   1      275.47      240.78     14.72 o 
   9   7   1      232.52      219.93     15.44 o 
  10   7   1        4.77        3.03      5.18 o 
  11   7   1       43.93       37.50      9.71 o 
  -8   8   1       25.06       30.94     10.26 o 
  -7   8   1        8.40        4.89      4.04 o 
  -6   8   1       18.20       13.83      8.60 o 
  -5   8   1        0.67        0.45      2.90 o 
  -4   8   1      376.43      366.87     13.34 o 
  -3   8   1      431.50      458.56     14.44 o 
  -2   8   1     1161.79     1120.95     22.68 o 
  -1   8   1     1150.02     1093.44     21.76 o 
   0   8   1      190.45      210.02      8.95 o 
   1   8   1      941.20     1072.79     25.56 o 
   2   8   1      435.69      372.82     11.58 o 
   3   8   1      156.22      124.30      5.34 o 
   4   8   1      553.70      552.74     14.55 o 
   5   8   1      469.76      448.53     10.81 o 
   6   8   1       11.17       18.85      3.26 o 
   7   8   1      315.07      357.25      9.76 o 
   8   8   1      102.21      113.17     11.58 o 
   9   8   1      387.45      470.59     22.39 o 
  10   8   1        0.67        8.38      6.40 o 
  -7   9   1       24.99       17.05      5.41 o 
  -6   9   1      291.65      255.02     12.69 o 
  -5   9   1      267.00      278.23     12.92 o 
  -4   9   1     1005.22     1005.44     23.89 o 
  -3   9   1        2.40        5.01      3.44 o 
  -2   9   1      298.65      298.91     14.70 o 
  -1   9   1      354.44      313.82     13.54 o 
   0   9   1      748.49      670.12     17.25 o 
   1   9   1      166.30      162.46     15.61 o 
   2   9   1       70.46       65.79      6.10 o 
   3   9   1      720.46      741.81     17.66 o 
   4   9   1      280.79      260.37     10.45 o 
   5   9   1      208.54      208.11      7.54 o 
   6   9   1      252.13      266.41      8.64 o 
   7   9   1       14.07       11.81      4.83 o 
   8   9   1       85.56       61.22      9.76 o 
   9   9   1        1.22        9.65      6.23 o 
  10   9   1        6.89       10.86      7.06 o 
  -5  10   1       71.01       85.02      8.66 o 
  -4  10   1       56.21       67.80      7.73 o 
  -3  10   1       56.03       61.10      7.29 o 
  -2  10   1        1.05       -2.30      3.12 o 
  -1  10   1        0.66        6.80      3.60 o 
   0  10   1      656.06      607.24     17.43 o 
   1  10   1       33.63       29.17      5.23 o 
   2  10   1      346.43      350.78     12.91 o 
   3  10   1       13.68       16.93      4.94 o 
   4  10   1      180.67      225.01     10.52 o 
   5  10   1      729.32      734.76     18.99 o 
   6  10   1       30.65       40.51      5.79 o 
   8  10   1       27.13       18.92      6.45 o 
   9  10   1       27.60       26.97      8.27 o 
  -4  11   1      205.59      205.12     21.76 o 
  -3  11   1       10.61        7.63      5.46 o 
  -2  11   1       37.19       33.03     11.31 o 
  -1  11   1      111.50       88.47      8.15 o 
   0  11   1        0.30       -4.16      2.77 o 
   1  11   1      754.26      780.02     20.84 o 
   2  11   1      189.09      156.78     12.24 o 
   3  11   1      624.20      587.73     17.72 o 
   4  11   1      408.62      418.01     14.97 o 
   5  11   1       50.55       51.13      6.77 o 
   6  11   1        0.56       -5.79      3.86 o 
  -2  12   1        8.73       11.35      5.02 o 
  -1  12   1       67.50       83.49     33.34 o 
   0  12   1       89.23       76.09     15.36 o 
   1  12   1      235.07      243.10     12.65 o 
   2  12   1       87.45      118.53     14.75 o 
   3  12   1      294.07      299.11     13.60 o 
   4  12   1       67.27       66.66     13.59 o 
   5  12   1      189.82      216.52     16.32 o 
   6  12   1       30.72       41.53      9.15 o 
  -5 -11   2        6.16       -4.14      6.73 o 
  -4 -11   2        1.88        1.27      4.47 o 
  -3 -11   2       59.81       78.99      8.24 o 
  -2 -11   2      207.85      207.87     17.34 o 
  -1 -11   2      647.84      719.79     21.21 o 
   0 -11   2      451.77      434.92     16.84 o 
   1 -11   2       97.03      102.91     12.74 o 
   2 -11   2       50.43       59.75     18.01 o 
  -7 -10   2       83.41       87.41     12.52 o 
  -6 -10   2       21.57       13.18      7.94 o 
  -5 -10   2       37.76       50.19     10.70 o 
  -4 -10   2      407.60      421.58     31.93 o 
  -3 -10   2       18.25       12.26      7.17 o 
  -2 -10   2        3.62       -1.20      4.30 o 
  -1 -10   2      167.24      161.63     10.59 o 
   0 -10   2      104.27       92.11     15.97 o 
   1 -10   2      290.52      270.66     18.86 o 
   2 -10   2        1.93       -1.11      2.99 o 
   3 -10   2      133.61      119.41      9.61 o 
   4 -10   2      129.15      143.64     10.94 o 
  -8  -9   2       38.08       32.22      6.07 o 
  -7  -9   2        0.40       -1.76      5.29 o 
  -6  -9   2        0.73        0.94      5.79 o 
  -5  -9   2       70.62       71.80     11.08 o 
  -4  -9   2       29.93       38.02      5.60 o 
  -3  -9   2        2.14        0.84      4.08 o 
  -2  -9   2      425.71      397.16     13.81 o 
  -1  -9   2      398.71      374.85     13.59 o 
   0  -9   2     1638.57     1626.60     51.34 o 
   1  -9   2        1.37        3.62      6.67 o 
   2  -9   2        9.29       17.22      4.51 o 
   3  -9   2       13.39       13.03      4.43 o 
   4  -9   2      104.59      131.59      9.81 o 
   5  -9   2      172.50      159.39     11.23 o 
   6  -9   2       18.39       12.81      5.17 o 
  -9  -8   2        3.66        2.65      6.67 o 
  -8  -8   2      383.45      437.34     20.35 o 
  -7  -8   2      165.58      193.03     12.08 o 
  -6  -8   2        8.85        6.70      3.97 o 
  -5  -8   2      332.35      312.47     18.31 o 
  -4  -8   2       22.24       15.96      3.96 o 
  -3  -8   2        1.23        0.98      2.72 o 
  -2  -8   2       82.34       69.24      6.21 o 
  -1  -8   2       13.46       16.99      4.10 o 
   0  -8   2       91.32      114.59     11.86 o 
   1  -8   2      267.45      255.19     10.89 o 
   2  -8   2      905.21      850.33     29.56 o 
   3  -8   2      383.46      373.39     13.81 o 
   4  -8   2      224.01      265.73     24.18 o 
   5  -8   2      729.72      669.49     19.90 o 
   6  -8   2       58.80       84.74      9.90 o 
   7  -8   2        8.67       13.35      5.13 o 
 -10  -7   2       21.45       22.40      5.70 o 
  -9  -7   2       30.50       13.57      4.95 o 
  -8  -7   2       17.28       15.88      4.73 o 
  -7  -7   2        4.29       11.60      4.09 o 
  -6  -7   2       51.07       24.86      4.58 o 
  -5  -7   2      333.90      364.02      9.40 o 
  -4  -7   2     3450.18     3415.56     35.04 o 
  -3  -7   2       71.00       48.63      5.07 o 
  -2  -7   2      296.00      329.17     11.09 o 
  -1  -7   2       18.52       11.87      3.36 o 
   0  -7   2      534.63      526.80     18.92 o 
   1  -7   2      171.03      178.29     20.49 o 
   2  -7   2     1034.69      966.53     20.85 o 
   3  -7   2       53.33       44.76      5.63 o 
   4  -7   2       16.99        9.77      3.70 o 
   5  -7   2       19.26       19.97      4.75 o 
   6  -7   2      269.58      263.77     14.95 o 
   7  -7   2       81.36       63.35     10.73 o 
   8  -7   2      143.73      132.76     10.22 o 
 -10  -6   2        5.54        3.57      4.07 o 
  -9  -6   2        8.08        6.16      4.04 o 
  -8  -6   2      185.68      167.77     15.08 o 
  -7  -6   2        0.71       -1.94      2.77 o 
  -6  -6   2       14.65       25.32      4.53 o 
  -5  -6   2      732.65      776.95     14.84 o 
  -4  -6   2      616.61      599.51     11.24 o 
  -3  -6   2      812.85      883.06     13.48 o 
  -2  -6   2       95.28       93.22      4.31 o 
  -1  -6   2      769.59      714.74     15.49 o 
   0  -6   2     3325.40     3389.11     42.54 o 
   1  -6   2      476.03      501.69     13.29 o 
   2  -6   2      921.37      950.75     19.41 o 
   3  -6   2     1360.79     1330.68     24.47 o 
   4  -6   2      412.48      414.09     16.32 o 
   5  -6   2     1189.59     1143.81     23.86 o 
   6  -6   2      580.44      582.94     29.86 o 
   7  -6   2       38.05       55.16     11.14 o 
   8  -6   2      232.67      235.71     11.99 o 
   9  -6   2       21.28       19.68      5.42 o 
 -11  -5   2        2.56        2.36      4.40 o 
 -10  -5   2        1.85        4.27      4.13 o 
  -9  -5   2      334.13      325.95     12.90 o 
  -8  -5   2      294.17      319.55     15.08 o 
  -7  -5   2      267.94      296.86     12.35 o 
  -6  -5   2      587.94      533.30     20.35 o 
  -5  -5   2       19.48       30.36      8.06 o 
  -4  -5   2        4.54        8.61      2.11 o 
  -3  -5   2      127.71      125.27      4.78 o 
  -2  -5   2        3.24        7.62      1.81 o 
  -1  -5   2       21.81       18.84      3.65 o 
   0  -5   2     1323.55     1164.15     14.57 o 
   1  -5   2     4533.19     4617.45     52.27 o 
   2  -5   2       31.67       28.11      3.93 o 
   3  -5   2     4741.54     4498.60     53.17 o 
   4  -5   2     4181.99     4104.84     82.03 o 
   5  -5   2     1663.77     1596.93     27.63 o 
   6  -5   2      361.94      381.63     13.10 o 
   7  -5   2      166.32      155.81      9.13 o 
   8  -5   2        0.49       -1.02      3.08 o 
   9  -5   2      606.18      573.15     18.13 o 
  10  -5   2       22.43       10.31      4.66 o 
 -11  -4   2       36.47       39.71      6.54 o 
 -10  -4   2      293.26      322.36     13.49 o 
  -9  -4   2       11.45        2.04      3.49 o 
  -8  -4   2       26.26       29.31      5.11 o 
  -7  -4   2      109.17       94.20      6.70 o 
  -6  -4   2       68.70       73.94      5.77 o 
  -5  -4   2       28.00       25.24      2.86 o 
  -4  -4   2     3059.77     3027.42     28.99 o 
  -3  -4   2       82.16      106.40      4.32 o 
  -2  -4   2     3177.71     3164.24     28.97 o 
  -1  -4   2      573.72      639.92      9.17 o 
   0  -4   2     3090.65     2929.76     26.26 o 
   1  -4   2     4948.38     4846.79     52.37 o 
   2  -4   2     1544.34     1677.89     24.29 o 
   3  -4   2       27.53       33.02      3.80 o 
   4  -4   2       50.45       43.93      4.55 o 
   5  -4   2     1037.10      982.15     43.43 o 
   6  -4   2        2.25        4.05      2.96 o 
   7  -4   2      254.28      256.98     10.82 o 
   8  -4   2      546.09      570.78     16.64 o 
   9  -4   2      464.09      523.29     16.61 o 
  10  -4   2      273.42      246.12     12.17 o 
 -11  -3   2       19.09       11.00      4.56 o 
 -10  -3   2      319.04      343.69     13.53 o 
  -9  -3   2        1.16        2.50      3.67 o 
  -8  -3   2     1487.55     1438.31     26.40 o 
  -7  -3   2      572.82      506.51     25.18 o 
  -6  -3   2     1326.84     1305.65     32.59 o 
  -5  -3   2      101.94      130.79      4.55 o 
  -4  -3   2     1147.47     1105.13     13.50 o 
  -3  -3   2      407.25      465.49      7.67 o 
  -2  -3   2     1440.92     1530.99     16.05 o 
  -1  -3   2     3520.79     3417.28     29.32 o 
   0  -3   2     3807.18     3893.89     32.37 o 
   1  -3   2     2417.75     2485.21     29.54 o 
   2  -3   2     1236.30     1081.15     17.10 o 
   3  -3   2      203.15      197.32      7.09 o 
   4  -3   2     1442.94     1373.67     19.27 o 
   5  -3   2      791.30      781.42     11.68 o 
   6  -3   2       11.30       11.67      3.45 o 
   7  -3   2     1224.60     1226.11     23.14 o 
   8  -3   2       64.94       46.63      5.37 o 
   9  -3   2       63.02       62.82      6.37 o 
  10  -3   2       34.94       46.60      8.82 o 
  11  -3   2        1.11        9.10      5.90 o 
 -11  -2   2        1.46        0.31      3.78 o 
 -10  -2   2        1.35        5.08      3.49 o 
  -9  -2   2      255.73      294.55     11.81 o 
  -8  -2   2        0.30        3.65      3.06 o 
  -7  -2   2      230.93      218.48     11.55 o 
  -6  -2   2        9.80       25.11     11.22 o 
  -5  -2   2      243.92      220.85      5.40 o 
  -4  -2   2     7119.99     6973.28     80.26 o 
  -3  -2   2     4447.38     4841.44     39.61 o 
  -2  -2   2     3403.89     3628.68     30.30 o 
  -1  -2   2     3414.03     3480.57     28.84 o 
   0  -2   2     1623.61     1611.56     15.12 o 
   1  -2   2     2000.07     2051.57     24.06 o 
   2  -2   2    13654.34    13886.49    102.55 o 
   3  -2   2      111.03       73.68      3.42 o 
   4  -2   2        8.46        4.94      1.50 o 
   5  -2   2      734.46      753.79     11.34 o 
   6  -2   2       39.02       43.66      3.70 o 
   7  -2   2     1030.53      952.02     14.81 o 
   8  -2   2     1603.51     1567.68     21.05 o 
   9  -2   2      533.88      483.11     14.67 o 
  10  -2   2       17.13       17.26      6.78 o 
  11  -2   2      241.96      260.69     17.76 o 
 -11  -1   2       33.59       37.35      7.75 o 
 -10  -1   2       10.68        7.95      3.91 o 
  -9  -1   2       24.42       25.69      4.70 o 
  -8  -1   2      122.33       96.50      6.85 o 
  -7  -1   2       12.35       14.68      3.67 o 
  -6  -1   2       35.81       24.44      3.70 o 
  -5  -1   2      520.41      521.62      8.16 o 
  -4  -1   2     3090.48     3196.15     28.12 o 
  -3  -1   2     9059.45     9230.48     94.61 o 
  -2  -1   2     1036.28     1141.88     15.39 o 
  -1  -1   2    11329.13    11403.92    115.55 o 
   0  -1   2     8995.63     9611.08     94.61 o 
   1  -1   2     4588.94     4463.09     34.92 o 
   2  -1   2      184.78      154.96      3.55 o 
   3  -1   2     2737.81     2864.50     25.18 o 
   4  -1   2       43.54       46.91      2.62 o 
   5  -1   2     1002.53      976.89     12.99 o 
   6  -1   2     1261.33     1292.71     18.38 o 
   7  -1   2      897.60      922.51     14.26 o 
   8  -1   2      137.07      119.59      5.67 o 
   9  -1   2       52.88       45.37      4.17 o 
  10  -1   2      134.09      148.22      8.49 o 
  11  -1   2        2.37       -6.95      4.63 o 
 -11   0   2        2.34       -4.57      3.20 o 
 -10   0   2        0.22       -1.64      3.15 o 
  -9   0   2       15.44       20.83      4.51 o 
  -8   0   2      315.19      331.64     11.73 o 
  -7   0   2      718.25      675.69     15.73 o 
  -6   0   2     3217.17     3210.79     39.71 o 
  -5   0   2        3.75        2.33      1.43 o 
  -4   0   2      695.59      844.88     11.93 o 
  -3   0   2     3492.36     3299.20     35.59 o 
  -2   0   2     4210.97     4590.72     45.25 o 
  -1   0   2     2088.78     1954.53     21.00 o 
   0   0   2       71.08      148.26      2.71 o 
   1   0   2      204.62      189.98      3.22 o 
   2   0   2     8687.99     9712.69    196.64 o 
   3   0   2      386.25      515.89      8.33 o 
   4   0   2     1542.05     1564.31     16.35 o 
   5   0   2    13710.18    13631.19    144.03 o 
   6   0   2     2123.48     2171.50     23.13 o 
   7   0   2     1640.22     1685.35     20.48 o 
   8   0   2        6.97        7.32      2.39 o 
   9   0   2        4.46        3.00      2.43 o 
  10   0   2      135.87      100.82      7.24 o 
  11   0   2        6.68       12.41      5.46 o 
  12   0   2       13.73        9.60      6.29 o 
 -11   1   2       16.28       13.79      4.95 o 
 -10   1   2      264.16      254.98     11.63 o 
  -9   1   2       26.48       28.70      4.95 o 
  -8   1   2      291.00      301.47     11.13 o 
  -7   1   2      276.13      239.00      9.26 o 
  -6   1   2       10.17       17.05      2.33 o 
  -5   1   2      109.46      109.93      3.99 o 
  -4   1   2      951.85      944.55     20.06 o 
  -3   1   2     3803.31     3672.58     39.75 o 
  -2   1   2    12550.89    12477.70    156.84 o 
  -1   1   2     3568.85     4001.88     39.65 o 
   0   1   2     3401.25     3471.07     26.92 o 
   1   1   2       31.39       37.44      4.16 o 
   2   1   2     5845.63     5880.62     55.38 o 
   3   1   2     5553.80     6019.16     70.47 o 
   4   1   2        1.41       -1.23      1.18 o 
   5   1   2        4.58       11.36      1.93 o 
   6   1   2       44.03       34.89      2.86 o 
   7   1   2      348.75      358.22      8.40 o 
   8   1   2      429.81      547.50     12.32 o 
   9   1   2        1.48        4.40      2.88 o 
  10   1   2      498.91      519.60     14.96 o 
  11   1   2       14.91       12.24      5.57 o 
  12   1   2        6.60        1.32      5.13 o 
 -11   2   2       26.28       30.98      5.98 o 
 -10   2   2      384.47      384.97     21.43 o 
  -9   2   2       15.25        0.55      5.74 o 
  -8   2   2      974.83     1025.77     21.22 o 
  -7   2   2        7.11        4.82      2.93 o 
  -6   2   2     1789.47     1820.06     20.85 o 
  -5   2   2       48.69       37.83      2.83 o 
  -4   2   2      216.19      223.85      5.34 o 
  -3   2   2        3.07       16.32      2.07 o 
  -2   2   2     7901.43     8084.78     61.29 o 
  -1   2   2      298.61      353.43      5.15 o 
   0   2   2     2516.07     2711.29     22.01 o 
   1   2   2     3984.51     4324.11     41.26 o 
   2   2   2    24386.79    23915.28    306.46 o 
   3   2   2     3795.36     3804.02     31.07 o 
   4   2   2     2475.50     2530.73     23.07 o 
   5   2   2      542.65      510.36      8.48 o 
   6   2   2        2.65       19.26     12.70 o 
   7   2   2      378.64      386.83      8.68 o 
   8   2   2      981.63     1022.21     15.72 o 
   9   2   2       15.07       20.13      3.32 o 
  10   2   2       25.12       15.33      5.85 o 
  11   2   2       22.17       21.40      6.56 o 
  12   2   2      149.66      164.84     14.50 o 
 -10   3   2       20.52       18.20      7.72 o 
  -9   3   2       10.38        9.92      4.91 o 
  -8   3   2      204.79      195.23     11.39 o 
  -7   3   2     1450.88     1455.47     24.77 o 
  -6   3   2       30.15       20.10      4.52 o 
  -5   3   2     3237.11     3313.25     31.65 o 
  -4   3   2       23.87       24.13      4.15 o 
  -3   3   2     2029.04     2306.82     22.10 o 
  -2   3   2     2566.26     2752.02     24.37 o 
  -1   3   2      961.94     1011.78     10.93 o 
   0   3   2       54.10       68.98      2.45 o 
   1   3   2      436.40      494.35      7.01 o 
   2   3   2    20220.26    19413.98    141.40 o 
   3   3   2     5043.35     4949.39     39.60 o 
   4   3   2     2226.23     2467.98     28.04 o 
   5   3   2     1464.78     1569.82     17.27 o 
   6   3   2       17.50       21.45      3.20 o 
   7   3   2      562.60      464.05      9.58 o 
   8   3   2        2.16        6.50      2.74 o 
   9   3   2      990.71     1068.71     39.76 o 
  10   3   2       20.43       18.81      6.01 o 
  11   3   2      478.68      544.10     23.88 o 
  12   3   2        2.58       14.28      6.29 o 
 -10   4   2       54.42       45.28     10.59 o 
  -9   4   2        2.03        3.53      5.18 o 
  -8   4   2        1.28       -1.27      4.41 o 
  -7   4   2       16.21        6.44      7.72 o 
  -6   4   2     3899.29     3800.75     37.01 o 
  -5   4   2       87.74       76.43      4.03 o 
  -4   4   2      293.90      304.60      6.88 o 
  -3   4   2     1098.67     1035.45     13.90 o 
  -2   4   2      182.18      119.15      3.67 o 
  -1   4   2     8612.27     8676.83     66.38 o 
   0   4   2       84.43       85.84      2.93 o 
   1   4   2     4634.98     5129.57     40.87 o 
   2   4   2      248.01      207.63      4.52 o 
   3   4   2     1016.29      895.44     10.99 o 
   4   4   2     1678.36     1743.36     18.11 o 
   5   4   2      395.74      375.13      7.45 o 
   6   4   2     1453.54     1485.61     27.99 o 
   7   4   2       79.36       86.50      4.64 o 
   8   4   2       11.10       11.15      2.71 o 
   9   4   2      341.76      328.74     17.15 o 
  10   4   2      148.74      127.95     11.97 o 
  11   4   2       18.04       10.75      6.18 o 
  12   4   2        3.64        1.93      5.07 o 
 -10   5   2       32.57       17.32      8.16 o 
  -9   5   2        3.29       12.46      6.67 o 
  -8   5   2      201.84      209.13     15.72 o 
  -7   5   2        0.56        1.01      2.95 o 
  -6   5   2      499.43      524.08     14.36 o 
  -5   5   2      118.21      124.87     15.03 o 
  -4   5   2      415.00      405.41      8.27 o 
  -3   5   2       66.82       85.22      3.64 o 
  -2   5   2     1880.77     2061.26     20.68 o 
  -1   5   2       37.16       35.63      2.25 o 
   0   5   2     3234.41     3509.20     30.37 o 
   1   5   2       21.08       14.88      1.65 o 
   2   5   2      582.10      601.98      8.91 o 
   3   5   2      256.98      240.94      6.70 o 
   4   5   2     1650.73     1475.26     16.89 o 
   5   5   2      178.57      247.08      6.36 o 
   6   5   2     1744.90     1841.08     21.11 o 
   7   5   2     1789.13     1733.03     21.23 o 
   8   5   2        9.96        1.43      2.32 o 
   9   5   2      353.84      463.58     20.79 o 
  10   5   2       29.30       41.75      8.38 o 
  11   5   2      204.43      217.95     15.94 o 
  12   5   2       18.34       23.33      8.11 o 
  -9   6   2      123.28      135.39     15.06 o 
  -8   6   2       44.39       23.99      7.94 o 
  -7   6   2       52.69       51.45      6.13 o 
  -6   6   2       17.26        7.88      3.52 o 
  -5   6   2     1226.69     1151.82     22.56 o 
  -4   6   2     1802.85     1802.32     42.63 o 
  -3   6   2      460.91      490.02     12.96 o 
  -2   6   2     3656.55     3603.89     32.70 o 
  -1   6   2     1082.67     1017.57     14.24 o 
   0   6   2      187.75      176.60      4.64 o 
   1   6   2       60.17       69.27      3.20 o 
   2   6   2      545.32      499.70      8.66 o 
   3   6   2       42.37       28.38      2.55 o 
   4   6   2      180.28      143.83      5.07 o 
   5   6   2     1079.92     1006.55     14.31 o 
   6   6   2     1063.57      969.28     14.48 o 
   7   6   2       72.19       68.14      5.14 o 
   8   6   2      276.53      272.88     10.51 o 
   9   6   2        1.76        0.00      4.80 o 
  10   6   2      143.71      161.09     14.23 o 
  11   6   2       38.22       35.96      8.71 o 
  -8   7   2      233.66      184.69     16.71 o 
  -7   7   2       51.89       41.33      6.48 o 
  -6   7   2       77.08      103.55      7.91 o 
  -5   7   2      186.65      159.24      8.79 o 
  -4   7   2       58.25       63.10      5.95 o 
  -3   7   2      351.37      336.19     11.37 o 
  -2   7   2      109.56      111.45      6.74 o 
  -1   7   2      777.15      809.73     30.33 o 
   0   7   2     1476.09     1382.41     22.56 o 
   1   7   2     1783.89     1774.22     19.58 o 
   2   7   2     4099.16     4110.92     37.31 o 
   3   7   2     1822.04     1738.67     20.07 o 
   4   7   2     2509.71     2487.93     26.40 o 
   5   7   2     2940.88     3012.56     47.51 o 
   6   7   2        4.74        1.75      2.14 o 
   7   7   2      170.45      182.76      8.42 o 
   8   7   2       33.39       39.32     11.00 o 
   9   7   2       88.61       79.25     10.04 o 
  10   7   2        0.46        1.43      4.74 o 
  11   7   2        1.07        6.34      6.01 o 
  -8   8   2       21.71       14.06      8.05 o 
  -7   8   2      348.07      334.62     14.29 o 
  -6   8   2      501.79      487.22     16.40 o 
  -5   8   2      436.71      477.36     15.51 o 
  -4   8   2     1102.40     1118.73     23.83 o 
  -3   8   2      783.59      765.44     18.62 o 
  -2   8   2      800.58      746.52     27.11 o 
  -1   8   2     1553.28     1576.83     26.71 o 
   0   8   2      329.82      342.00     11.07 o 
   1   8   2     1703.71     1780.81     27.72 o 
   2   8   2       21.33       16.18      3.63 o 
   3   8   2       40.65       39.29      3.46 o 
   4   8   2       25.19       20.09      3.05 o 
   5   8   2     1025.56     1051.01     16.15 o 
   6   8   2      193.07      148.33      6.28 o 
   7   8   2      468.77      479.79     29.89 o 
   8   8   2       12.31        7.73      3.70 o 
   9   8   2      420.57      449.85     22.00 o 
  10   8   2       31.27       32.26      8.93 o 
  11   8   2      143.54      161.04     16.05 o 
  -7   9   2       76.40       80.77     18.78 o 
  -6   9   2       30.33       26.66      5.73 o 
  -5   9   2       47.15       56.03      7.07 o 
  -4   9   2      519.66      504.44     25.95 o 
  -3   9   2      498.58      480.21     21.76 o 
  -2   9   2      373.21      349.89     12.75 o 
  -1   9   2      408.51      410.61     13.51 o 
   0   9   2     1228.34     1280.30     24.37 o 
   1   9   2     1501.94     1455.89     27.11 o 
   2   9   2      408.82      469.04     13.63 o 
   3   9   2     2020.10     2111.04     32.34 o 
   4   9   2      296.58      296.12     11.02 o 
   5   9   2      800.20      816.46     14.58 o 
   6   9   2       26.42       33.22      4.75 o 
   7   9   2      362.33      345.04     12.05 o 
   8   9   2       10.86        3.64      5.02 o 
   9   9   2        0.11        3.03      5.13 o 
  10   9   2       25.63       30.88      8.22 o 
  -5  10   2        1.69       -1.62      3.86 o 
  -4  10   2       20.30       13.03      5.57 o 
  -3  10   2       22.33       23.48      5.16 o 
  -2  10   2      154.85      123.03      8.85 o 
  -1  10   2      170.07      168.60     26.89 o 
   0  10   2      283.08      309.73     12.13 o 
   1  10   2      129.01      109.20     12.74 o 
   2  10   2      425.77      422.02     13.84 o 
   3  10   2      106.96       97.35      9.73 o 
   4  10   2      679.20      734.14     18.39 o 
   5  10   2      135.39      130.91     13.93 o 
   6  10   2      270.53      276.24     15.83 o 
   7  10   2       13.05       20.65      4.58 o 
   8  10   2      115.36      122.54     12.19 o 
   9  10   2       35.39       47.76      9.49 o 
  -4  11   2        7.56       16.33      5.36 o 
  -3  11   2      290.11      303.37     23.74 o 
  -2  11   2      417.98      382.93     15.13 o 
  -1  11   2      114.38      106.33      8.63 o 
   0  11   2      741.47      746.18     36.10 o 
   1  11   2      239.87      240.67     11.39 o 
   2  11   2        0.61       -1.55      3.24 o 
   3  11   2       16.60       27.40      5.37 o 
   4  11   2      131.39      160.25     15.17 o 
   5  11   2       54.59       59.34      9.27 o 
   6  11   2      110.78       82.12     10.59 o 
   7  11   2       36.63       18.75      6.95 o 
  -2  12   2      102.17      105.34      9.57 o 
  -1  12   2       48.98       52.68      7.45 o 
   0  12   2      303.55      340.69     14.46 o 
   1  12   2      583.34      636.16     19.52 o 
   2  12   2        1.98       -2.46      3.40 o 
   3  12   2      362.75      328.12     16.19 o 
   4  12   2       55.09       62.21     10.26 o 
   5  12   2      184.86      208.63     15.88 o 
   6  12   2       18.48        4.14      6.01 o 
  -3 -11   3      169.79      170.03     11.25 o 
  -2 -11   3        0.47        3.31      4.35 o 
  -1 -11   3      262.04      247.40     12.80 o 
   0 -11   3       29.49       22.83      6.00 o 
  -6 -10   3       27.04       13.84      7.78 o 
  -5 -10   3       18.70       23.66      8.55 o 
  -4 -10   3        5.71        0.66      6.78 o 
  -3 -10   3       57.13       64.97      7.50 o 
  -2 -10   3      164.43      132.81      9.52 o 
  -1 -10   3      311.44      269.99     12.69 o 
   0 -10   3       14.21       11.99     12.55 o 
   1 -10   3       88.35       95.62      8.69 o 
   2 -10   3       36.36       38.19      6.66 o 
   3 -10   3      411.27      489.85     18.23 o 
  -7  -9   3       52.44       71.53     12.08 o 
  -6  -9   3        2.86        7.78      6.67 o 
  -5  -9   3      447.67      494.08     25.15 o 
  -4  -9   3      186.55      162.25     15.66 o 
  -3  -9   3      429.19      437.93     14.95 o 
  -2  -9   3        6.09        5.23      3.47 o 
  -1  -9   3       16.29       18.42      5.32 o 
   0  -9   3        5.80        7.25      6.01 o 
   1  -9   3        0.72       -0.22      2.76 o 
   2  -9   3      136.91      118.39     13.51 o 
   3  -9   3      821.72      791.87     21.96 o 
   4  -9   3       15.18       24.51      5.82 o 
   5  -9   3      148.35      166.30     11.79 o 
  -8  -8   3        3.79       -0.42      4.07 o 
  -7  -8   3        2.57       -4.90      3.27 o 
  -6  -8   3      185.48      162.74     14.61 o 
  -5  -8   3        4.79       13.13      7.00 o 
  -4  -8   3      279.72      298.29     11.59 o 
  -3  -8   3      120.73       97.57      7.94 o 
  -2  -8   3      279.40      286.04     13.15 o 
  -1  -8   3      196.18      193.89      9.52 o 
   0  -8   3       32.61       33.96      5.21 o 
   1  -8   3      400.42      411.64     26.47 o 
   2  -8   3      313.44      323.39     12.94 o 
   3  -8   3       65.15       62.97      6.99 o 
   4  -8   3      391.59      344.21     14.19 o 
   5  -8   3       22.93       22.60      5.35 o 
   6  -8   3       64.58       57.97      7.80 o 
   7  -8   3       78.67       90.96     12.13 o 
  -9  -7   3       18.88        8.38      9.24 o 
  -8  -7   3      225.56      251.51     12.02 o 
  -7  -7   3      146.95      204.69     36.26 o 
  -6  -7   3        1.85        4.89      3.46 o 
  -5  -7   3      118.30      161.55      8.83 o 
  -4  -7   3        0.59       -0.14      2.18 o 
  -3  -7   3       99.23       90.72      6.60 o 
  -2  -7   3      566.53      594.54     15.52 o 
  -1  -7   3        1.65       -1.50      2.78 o 
   0  -7   3      805.32      852.57     19.11 o 
   1  -7   3       17.19       25.98      4.52 o 
   2  -7   3       27.23       20.35      4.47 o 
   3  -7   3      414.44      394.68     18.12 o 
   4  -7   3      109.09       77.95      7.80 o 
   5  -7   3      322.98      336.35     13.78 o 
   6  -7   3        7.56       11.55      4.54 o 
   7  -7   3       11.69        7.61      4.41 o 
   8  -7   3       21.86        6.18      4.36 o 
 -10  -6   3        0.19       -1.77      4.36 o 
  -9  -6   3        7.20        3.81      3.79 o 
  -8  -6   3       32.49       20.07      4.87 o 
  -7  -6   3       39.14       31.08      5.44 o 
  -6  -6   3      129.12      114.06      7.71 o 
  -5  -6   3      187.78      154.99      8.29 o 
  -4  -6   3      309.59      329.00      8.44 o 
  -3  -6   3     1247.78     1312.94     17.76 o 
  -2  -6   3       23.99       27.92      3.49 o 
  -1  -6   3     3500.10     3448.55     43.61 o 
   0  -6   3       17.42       22.87      4.08 o 
   1  -6   3     1410.46     1370.30     24.34 o 
   2  -6   3      326.82      327.14     11.42 o 
   3  -6   3      234.75      209.70      9.47 o 
   4  -6   3       84.54       74.45      8.85 o 
   5  -6   3        9.21        7.67      3.52 o 
   6  -6   3      111.14      121.02      8.73 o 
   7  -6   3      386.51      403.25     15.07 o 
   8  -6   3       94.84      104.68      9.04 o 
   9  -6   3      363.53      380.11     15.73 o 
 -10  -5   3        2.55        0.91      3.93 o 
  -9  -5   3      219.48      229.57     11.68 o 
  -8  -5   3       24.94       21.22      6.18 o 
  -7  -5   3      423.58      450.49     14.21 o 
  -6  -5   3       27.59       25.28      4.46 o 
  -5  -5   3      331.91      355.04     11.40 o 
  -4  -5   3       33.33       44.42      4.10 o 
  -3  -5   3       22.12       10.19      3.14 o 
  -2  -5   3      878.72      912.84     13.18 o 
  -1  -5   3     4276.83     4232.48     53.31 o 
   0  -5   3      170.64      155.88      7.50 o 
   1  -5   3     2198.66     1989.47     29.10 o 
   2  -5   3        0.74        1.89      2.95 o 
   3  -5   3       16.66       19.97      3.92 o 
   4  -5   3       10.21       18.60      4.06 o 
   5  -5   3     1142.39     1112.36     22.83 o 
   6  -5   3       55.28       47.98      5.81 o 
   7  -5   3      672.66      703.70     31.63 o 
   8  -5   3      181.57      173.47     21.78 o 
   9  -5   3      402.35      417.62     25.20 o 
 -10  -4   3        6.02        5.10      4.38 o 
  -9  -4   3        0.18        1.67      4.55 o 
  -8  -4   3      523.88      445.78     14.70 o 
  -7  -4   3      180.83      184.83      9.25 o 
  -6  -4   3        8.53        3.71      4.60 o 
  -5  -4   3      618.12      597.00     14.58 o 
  -4  -4   3      156.08      161.13      5.28 o 
  -3  -4   3     3804.81     3832.95     35.00 o 
  -2  -4   3      307.81      327.50      9.38 o 
  -1  -4   3     1627.33     1616.19     17.79 o 
   0  -4   3      284.64      234.62      5.61 o 
   1  -4   3     1430.63     1231.85     13.85 o 
   2  -4   3       68.32       54.62      4.52 o 
   3  -4   3       13.80       17.94      3.53 o 
   4  -4   3       31.62       54.00      5.13 o 
   5  -4   3     4947.84     4803.37     57.39 o 
   6  -4   3       62.74       76.25      6.31 o 
   7  -4   3      315.33      324.18     12.30 o 
   8  -4   3      519.11      504.45     15.87 o 
   9  -4   3       24.31        7.97      4.05 o 
  10  -4   3        1.41        2.24      3.86 o 
 -11  -3   3       31.77       25.51      7.03 o 
 -10  -3   3      107.50      123.52      9.18 o 
  -9  -3   3       82.93       77.86     16.38 o 
  -8  -3   3       61.35       76.25      6.76 o 
  -7  -3   3      107.09      145.80      8.06 o 
  -6  -3   3      685.07      636.47     15.54 o 
  -5  -3   3       43.89       66.86      5.34 o 
  -4  -3   3     2959.12     2786.31     26.79 o 
  -3  -3   3     3963.88     4004.82     35.24 o 
  -2  -3   3     1073.07     1103.75     13.32 o 
  -1  -3   3      676.65      733.38     10.03 o 
   0  -3   3       56.68       39.44      3.13 o 
   1  -3   3     2273.80     2294.53     21.55 o 
   2  -3   3       10.01        9.28      2.84 o 
   3  -3   3     1261.24     1318.77     14.71 o 
   4  -3   3      720.98      747.54     11.06 o 
   5  -3   3       85.17       79.92      5.77 o 
   6  -3   3     2797.12     2684.28     37.55 o 
   7  -3   3       90.43       74.65      6.27 o 
   8  -3   3      137.48      151.31      9.27 o 
   9  -3   3      416.29      393.01     13.98 o 
  10  -3   3       12.24        8.57      4.45 o 
 -11  -2   3        0.56        5.57      4.17 o 
 -10  -2   3       60.76       44.91     11.36 o 
  -9  -2   3       39.69       30.97      8.74 o 
  -8  -2   3       38.78       41.25      9.27 o 
  -7  -2   3      447.42      473.86     13.68 o 
  -6  -2   3     1525.59     1558.81     25.44 o 
  -5  -2   3     1375.20     1413.11     22.87 o 
  -4  -2   3       44.08       28.80      2.06 o 
  -3  -2   3     5180.89     5000.11     41.29 o 
  -2  -2   3       34.37       40.42      2.24 o 
  -1  -2   3        4.90        2.62      1.25 o 
   0  -2   3     2189.46     2235.60     20.54 o 
   1  -2   3      995.91      971.00     11.08 o 
   2  -2   3     1056.54     1125.45     12.48 o 
   3  -2   3      120.52       93.76      3.36 o 
   4  -2   3       77.47       67.02      3.23 o 
   5  -2   3     1898.36     1839.51     20.39 o 
   6  -2   3      844.96      902.84     13.59 o 
   7  -2   3      154.91      157.36     13.47 o 
   8  -2   3      108.68       98.47      8.63 o 
   9  -2   3       78.35       85.43      7.47 o 
  10  -2   3       46.46       30.86      5.19 o 
 -11  -1   3       41.93       44.01      6.67 o 
 -10  -1   3      148.62      146.91      9.55 o 
  -9  -1   3       25.48       20.71      4.76 o 
  -8  -1   3       10.67       13.11      3.76 o 
  -7  -1   3       10.66       15.24      3.76 o 
  -6  -1   3        0.47       -1.58      2.55 o 
  -5  -1   3     1533.62     1446.40     22.83 o 
  -4  -1   3     1092.26     1121.44     18.37 o 
  -3  -1   3     3150.11     3264.81     94.69 o 
  -2  -1   3     1091.00     1067.71     15.75 o 
  -1  -1   3     1898.03     1908.65     17.60 o 
   0  -1   3     1590.39     1752.05     16.43 o 
   1  -1   3     2263.01     2462.88     21.56 o 
   2  -1   3      721.58      765.46      9.34 o 
   3  -1   3     8670.48     8688.73     93.11 o 
   4  -1   3     2392.71     2678.32     25.37 o 
   5  -1   3     1170.54     1111.83     15.07 o 
   6  -1   3       60.55       48.73      3.33 o 
   7  -1   3       75.41       73.07      4.29 o 
   8  -1   3      344.64      330.63      8.82 o 
   9  -1   3       39.75       39.54      4.10 o 
  10  -1   3        4.03        7.84      3.75 o 
 -11   0   3       35.85       41.37      6.52 o 
 -10   0   3       12.64        1.05      3.50 o 
  -9   0   3      472.97      453.38     14.86 o 
  -8   0   3      236.16      222.60      9.97 o 
  -7   0   3      921.03      890.12     18.84 o 
  -6   0   3      188.61      157.66     19.77 o 
  -5   0   3     2704.96     2730.91     34.77 o 
  -4   0   3      374.04      333.32      9.04 o 
  -3   0   3        5.75        1.51      1.63 o 
  -2   0   3      806.46      893.64     18.59 o 
  -1   0   3     2512.61     2768.45     29.48 o 
   0   0   3    25218.85    22820.91    438.50 o 
   1   0   3    23550.06    22661.38    246.18 o 
   2   0   3     4098.67     4307.88     34.64 o 
   3   0   3     6411.57     6195.67     60.94 o 
   4   0   3      424.45      447.18      7.51 o 
   5   0   3        2.71        1.53      1.46 o 
   6   0   3        1.73        2.64      1.70 o 
   7   0   3        1.94        2.52      2.04 o 
   8   0   3        5.87        7.28      3.34 o 
   9   0   3       44.20       57.10      4.54 o 
  10   0   3      122.13      127.53      8.10 o 
  11   0   3       93.54      132.08     12.02 o 
 -11   1   3       15.73       14.29      8.44 o 
 -10   1   3       28.93       16.50      4.52 o 
  -9   1   3        4.47       16.17      4.58 o 
  -8   1   3      466.17      466.37     23.30 o 
  -7   1   3     1015.91     1094.73     21.23 o 
  -6   1   3      810.96      821.72     17.03 o 
  -5   1   3     2482.04     2253.97     45.11 o 
  -4   1   3      165.15      121.94      4.29 o 
  -3   1   3     1710.54     1880.29     23.94 o 
  -2   1   3     1923.46     2034.31     27.13 o 
  -1   1   3      243.11      262.29      9.24 o 
   0   1   3     8781.82     9501.52     70.38 o 
   1   1   3      136.34      104.95      2.76 o 
   2   1   3      226.25      351.69      7.08 o 
   3   1   3     1385.02     1498.88     19.50 o 
   4   1   3      991.84      967.55     15.13 o 
   5   1   3       69.98       77.97      5.00 o 
   6   1   3      424.68      488.17     10.64 o 
   7   1   3      142.69      154.60      5.72 o 
   8   1   3      497.60      443.50     15.04 o 
   9   1   3      100.92       98.24      5.48 o 
  10   1   3      727.73      676.30     17.39 o 
  11   1   3       21.17       48.03      8.82 o 
  12   1   3       60.33       91.55     11.36 o 
 -11   2   3       18.82       16.66      5.51 o 
 -10   2   3      194.99      213.44     16.16 o 
  -9   2   3      241.05      261.63     11.40 o 
  -8   2   3      655.39      609.78     16.36 o 
  -7   2   3      578.48      594.22     15.25 o 
  -6   2   3        4.41        6.56      2.97 o 
  -5   2   3      740.57      744.48     18.32 o 
  -4   2   3      858.76     1019.54     15.92 o 
  -3   2   3     1083.21     1076.05     17.63 o 
  -2   2   3     1806.87     1740.73     24.74 o 
  -1   2   3     1673.31     1558.47     14.89 o 
   0   2   3       12.49        3.02      1.35 o 
   1   2   3    14846.19    14449.41    330.15 o 
   2   2   3     6021.68     6071.92     99.21 o 
   3   2   3       31.46       46.35      3.10 o 
   4   2   3     2239.77     2361.17     26.20 o 
   5   2   3       30.33       28.63      4.61 o 
   6   2   3       74.37       85.56      4.02 o 
   7   2   3       82.47       81.13      4.30 o 
   8   2   3      400.05      354.25      8.90 o 
   9   2   3      121.22      145.99      8.05 o 
  10   2   3      535.52      593.79     23.27 o 
  11   2   3        3.70        2.65      4.58 o 
  12   2   3      138.32      141.29     13.73 o 
 -10   3   3       59.45       61.15      7.05 o 
  -9   3   3       10.01       12.76      3.92 o 
  -8   3   3      157.51      154.94      8.82 o 
  -7   3   3     1247.77     1223.55     22.97 o 
  -6   3   3      300.83      248.04      9.25 o 
  -5   3   3      748.40      709.10     16.11 o 
  -4   3   3      159.58      147.71      4.71 o 
  -3   3   3     2395.79     2368.86     23.88 o 
  -2   3   3      207.14      195.56      4.62 o 
  -1   3   3      886.59      991.35     11.24 o 
   0   3   3       15.63       12.32      3.63 o 
   1   3   3    10344.97     9915.92     73.73 o 
   2   3   3        0.99        2.53      2.65 o 
   3   3   3      734.30      689.30     18.17 o 
   4   3   3       34.81       36.42      2.13 o 
   5   3   3      605.08      620.28     15.06 o 
   6   3   3       51.69       60.48      3.43 o 
   7   3   3      169.06      156.60      6.44 o 
   8   3   3      816.52      874.50     14.27 o 
   9   3   3       61.20       36.77      5.21 o 
  10   3   3       29.88       26.97      7.17 o 
  11   3   3        3.50        6.29      5.46 o 
  12   3   3        0.55        3.58      5.29 o 
 -10   4   3       90.04       77.76     12.46 o 
  -9   4   3       18.51       13.02      6.56 o 
  -8   4   3      248.59      241.83     10.45 o 
  -7   4   3       19.09       21.25      4.07 o 
  -6   4   3      369.11      400.29     11.75 o 
  -5   4   3      257.26      246.64      7.21 o 
  -4   4   3      439.92      464.57      8.76 o 
  -3   4   3     6271.15     6288.23     51.66 o 
  -2   4   3     2364.98     2474.65     23.58 o 
  -1   4   3     9299.03     9274.37     70.87 o 
   0   4   3     1457.11     1330.48     14.01 o 
   1   4   3       23.25       47.37      2.36 o 
   2   4   3       17.91       23.63      1.84 o 
   3   4   3     1341.45     1111.48     12.41 o 
   4   4   3      236.31      311.92      7.24 o 
   5   4   3     3286.71     3094.81     28.60 o 
   6   4   3        7.72        5.91      1.92 o 
   7   4   3     2497.34     2567.59     32.47 o 
   8   4   3       20.65       20.08      4.13 o 
   9   4   3        5.45       -0.73      6.01 o 
  10   4   3       91.48      116.25     11.58 o 
  11   4   3        0.99       10.75      6.01 o 
  12   4   3       17.29       18.70      6.95 o 
  -9   5   3      162.37      220.04     17.32 o 
  -8   5   3        1.07        3.31      5.51 o 
  -7   5   3      795.10      840.64     30.11 o 
  -6   5   3       29.11       25.67      4.25 o 
  -5   5   3       20.88       36.08      3.35 o 
  -4   5   3        1.53        1.22      3.29 o 
  -3   5   3      392.92      397.49      8.57 o 
  -2   5   3        5.09        4.29      2.16 o 
  -1   5   3        6.65        1.78      1.34 o 
   0   5   3     2283.80     2599.27     27.82 o 
   1   5   3      124.88      125.03      4.17 o 
   2   5   3       74.64       36.88      2.32 o 
   3   5   3     2211.56     2140.74     21.08 o 
   4   5   3      260.41      206.54      8.09 o 
   5   5   3     2960.00     3096.79     29.28 o 
   6   5   3     1082.48     1008.70     14.09 o 
   7   5   3      107.32       97.02     17.48 o 
   8   5   3      191.85      223.61      9.59 o 
   9   5   3      225.86      211.66      9.79 o 
  10   5   3        2.09        5.24      4.91 o 
  11   5   3       17.11       10.09      6.18 o 
  12   5   3        8.14       10.31      6.51 o 
  -9   6   3       20.20       20.46      8.71 o 
  -8   6   3       21.72       25.98      8.55 o 
  -7   6   3      368.08      353.23     20.07 o 
  -6   6   3      144.85      140.91     14.84 o 
  -5   6   3      872.59      827.73     23.25 o 
  -4   6   3     1056.69      967.80     32.12 o 
  -3   6   3     1762.77     1699.19     19.69 o 
  -2   6   3      332.12      374.09      7.59 o 
  -1   6   3       61.41       55.44      3.08 o 
   0   6   3      108.53      106.64      3.91 o 
   1   6   3      142.44      162.56      6.20 o 
   2   6   3     3850.05     3799.27     33.76 o 
   3   6   3      121.84      108.45      5.95 o 
   4   6   3      170.73      192.46      5.66 o 
   5   6   3      497.62      505.78      9.39 o 
   6   6   3     1099.84     1068.63     15.06 o 
   7   6   3       13.33        2.65      2.83 o 
   8   6   3      404.23      361.59     23.25 o 
   9   6   3       25.86       53.26      6.04 o 
  10   6   3      183.65      193.74     15.44 o 
  11   6   3       29.80       47.59      9.82 o 
  12   6   3      193.50      223.02     17.10 o 
  -8   7   3      145.88      168.70     16.54 o 
  -7   7   3       73.02       60.39     10.97 o 
  -6   7   3     1087.69     1114.26     23.99 o 
  -5   7   3       57.08       58.01      6.00 o 
  -4   7   3      250.61      247.01     14.20 o 
  -3   7   3      809.74      865.47     18.77 o 
  -2   7   3       18.74       17.26      3.72 o 
  -1   7   3      453.06      456.95     12.17 o 
   0   7   3     1759.42     1630.91     24.62 o 
   1   7   3        6.00        3.02      1.69 o 
   2   7   3     2575.97     2832.39     27.91 o 
   3   7   3      766.68      864.45     12.81 o 
   4   7   3     1220.76     1153.79     18.84 o 
   5   7   3      127.04      147.02      5.65 o 
   6   7   3     1068.34     1015.43     19.44 o 
   7   7   3      107.44      120.22     10.70 o 
   8   7   3       67.22       45.34      5.48 o 
   9   7   3        1.89        4.69      3.61 o 
  10   7   3      120.78      147.63     13.79 o 
  11   7   3        4.85        8.71      6.51 o 
  -8   8   3       18.31       18.14      7.72 o 
  -7   8   3      589.07      628.48     29.50 o 
  -6   8   3        9.69       11.99      4.04 o 
  -5   8   3      720.95      705.25     18.94 o 
  -4   8   3        3.86        1.16      3.15 o 
  -3   8   3      333.71      344.23     16.66 o 
  -2   8   3      481.33      516.54     14.50 o 
  -1   8   3       12.24        8.62      6.23 o 
   0   8   3       14.67       22.10      4.02 o 
   1   8   3     1771.82     1856.82     28.05 o 
   2   8   3       33.70       35.21      6.27 o 
   3   8   3     3834.77     3719.02     35.85 o 
   4   8   3      122.03      104.25      5.05 o 
   5   8   3       67.61       71.12      6.61 o 
   6   8   3      263.40      232.99     15.17 o 
   7   8   3       59.14       64.06      5.94 o 
   8   8   3       14.13       17.18      4.33 o 
   9   8   3      132.39       93.04     10.81 o 
  10   8   3       47.55       33.53      8.82 o 
  11   8   3       82.53       77.76     11.75 o 
  -7   9   3       11.82       16.38      7.61 o 
  -6   9   3       53.04       50.98      6.96 o 
  -5   9   3       88.76       86.85      8.49 o 
  -4   9   3      274.16      252.59     11.80 o 
  -3   9   3      478.80      490.81     15.51 o 
  -2   9   3       28.00       27.01      4.70 o 
  -1   9   3     2105.67     2004.09     32.29 o 
   0   9   3      505.20      489.96     18.70 o 
   1   9   3     3595.80     3491.72     45.46 o 
   2   9   3      972.77     1029.77     20.59 o 
   3   9   3      510.89      480.79     13.50 o 
   4   9   3       40.14       52.01      4.13 o 
   5   9   3       48.54       49.31      5.17 o 
   6   9   3       53.24       46.55     17.04 o 
   7   9   3      253.12      248.65     15.52 o 
   8   9   3       17.65        8.52      3.99 o 
   9   9   3      271.94      308.61     18.42 o 
  10   9   3       53.57       66.95     10.97 o 
  -6  10   3       23.45       27.49     11.47 o 
  -5  10   3       45.33       50.79     13.32 o 
  -4  10   3       32.20       32.15      5.94 o 
  -3  10   3        6.26       12.12      4.22 o 
  -2  10   3      234.78      186.43     14.12 o 
  -1  10   3       42.21       35.81      5.71 o 
   0  10   3      274.28      287.23     19.83 o 
   1  10   3      890.52      923.56     20.74 o 
   2  10   3        0.98        4.28      3.01 o 
   3  10   3       25.61       21.79      4.31 o 
   4  10   3      312.21      288.37     11.37 o 
   5  10   3        5.42        0.94      3.92 o 
   6  10   3      298.64      303.46     11.43 o 
   7  10   3        1.56        3.40      6.89 o 
   8  10   3      100.73       99.63     17.79 o 
   9  10   3        0.68       -2.76      5.07 o 
  -4  11   3      333.02      346.32     14.99 o 
  -3  11   3      234.93      234.44     12.18 o 
  -2  11   3     1275.82     1299.34     39.27 o 
  -1  11   3        0.54        3.20      3.78 o 
   0  11   3        4.48        3.58      3.63 o 
   1  11   3       44.64       42.15      5.86 o 
   2  11   3       36.53       54.44      6.41 o 
   3  11   3      133.81      122.66     14.39 o 
   4  11   3       13.32       16.16      6.73 o 
   5  11   3        2.35       -2.65      4.14 o 
   6  11   3       72.32       66.73      9.98 o 
   7  11   3        6.46        4.96      5.51 o 
   8  11   3      420.09      407.94     21.34 o 
  -2  12   3        7.12        7.37      4.86 o 
  -1  12   3      226.63      216.45     12.01 o 
   0  12   3       28.22       31.21      8.16 o 
   1  12   3      144.73      144.31      9.89 o 
   2  12   3      367.97      380.47     14.70 o 
   3  12   3      100.20       71.41     11.00 o 
   4  12   3       37.48       48.09      9.54 o 
   5  12   3        0.90       -3.31      4.58 o 
   6  12   3       58.57       65.96     10.37 o 
   7  12   3       20.42       20.46      8.11 o 
   1  13   3       18.37       27.36      5.98 o 
   2  13   3        4.69        5.46      7.47 o 
   3  13   3      361.73      330.07     20.52 o 
   4  13   3       10.98       11.75      6.67 o 
  -4 -10   4       87.26      115.37     15.11 o 
  -3 -10   4       66.38       80.30     13.24 o 
  -2 -10   4       18.02       17.43      4.97 o 
  -1 -10   4       61.17       63.46      7.54 o 
   0 -10   4        4.08        3.51      3.71 o 
   1 -10   4      234.46      251.21     18.09 o 
   2 -10   4        7.72       -1.30      3.61 o 
  -6  -9   4       21.87       26.36      9.32 o 
  -5  -9   4       41.34       21.23      8.66 o 
  -4  -9   4       95.17      105.11     13.79 o 
  -3  -9   4       41.48       34.63      9.38 o 
  -2  -9   4      323.82      315.41     13.20 o 
  -1  -9   4      362.71      390.03     20.29 o 
   0  -9   4        0.76       -1.65      2.90 o 
   1  -9   4      257.78      288.81     13.16 o 
   2  -9   4      128.58      120.67      9.45 o 
   3  -9   4       71.70       67.79      8.20 o 
   4  -9   4      329.20      296.95     26.11 o 
   5  -9   4      466.45      547.02     20.04 o 
  -7  -8   4      271.67      268.08     18.92 o 
  -6  -8   4       11.34        1.82      6.23 o 
  -5  -8   4      118.05      106.55     12.96 o 
  -4  -8   4      480.48      425.25     22.72 o 
  -3  -8   4      229.82      234.65     10.73 o 
  -2  -8   4      284.34      278.63     11.74 o 
  -1  -8   4      101.51      116.90      8.24 o 
   0  -8   4        1.47        4.46      4.66 o 
   1  -8   4       16.03       13.43      5.24 o 
   2  -8   4        1.32        6.74      3.70 o 
   3  -8   4      181.13      173.81     10.32 o 
   4  -8   4       55.57       62.86      7.48 o 
   5  -8   4       63.19       61.42      7.94 o 
   6  -8   4       31.59       40.37      7.10 o 
  -8  -7   4       15.49       14.75      8.44 o 
  -7  -7   4        8.36        3.79      3.96 o 
  -6  -7   4       10.05        9.41      5.07 o 
  -5  -7   4       22.13       27.56      5.04 o 
  -4  -7   4       72.91       92.82     11.42 o 
  -3  -7   4       45.79       55.43     13.98 o 
  -2  -7   4        4.27       11.16      3.80 o 
  -1  -7   4      265.77      260.02     10.65 o 
   0  -7   4     1999.94     1905.50     72.58 o 
   1  -7   4      909.63      912.37     20.88 o 
   2  -7   4     1782.71     1786.99     43.79 o 
   3  -7   4      145.66      159.01      9.65 o 
   4  -7   4       67.35       68.79      7.09 o 
   5  -7   4       19.05       16.83      4.88 o 
   6  -7   4       91.69       82.75      8.41 o 
   7  -7   4       50.45       51.86      7.48 o 
  -9  -6   4        3.01        1.49      4.13 o 
  -8  -6   4        1.54       -0.92      4.58 o 
  -7  -6   4      125.94      119.88      8.60 o 
  -6  -6   4       47.37       59.82      6.42 o 
  -5  -6   4        3.60       14.96      4.80 o 
  -4  -6   4       38.87       47.05      5.33 o 
  -3  -6   4      381.63      385.54      9.21 o 
  -2  -6   4       17.23       11.65      3.57 o 
  -1  -6   4      698.03      718.13     16.63 o 
   0  -6   4       94.92       95.86      6.65 o 
   1  -6   4       65.65       59.16      5.69 o 
   2  -6   4       14.75        3.04      3.30 o 
   3  -6   4       41.82       45.02      5.63 o 
   4  -6   4      454.29      377.35     13.41 o 
   5  -6   4     1093.57     1166.32     25.36 o 
   6  -6   4     1164.24     1226.89     26.88 o 
   7  -6   4      361.40      372.64     14.86 o 
   8  -6   4      287.41      263.65     14.92 o 
 -10  -5   4        0.16       -0.23      4.06 o 
  -9  -5   4       67.22       76.73      8.77 o 
  -8  -5   4       65.87       55.23      6.79 o 
  -7  -5   4       31.90       35.00      5.62 o 
  -6  -5   4      719.92      749.36     18.35 o 
  -5  -5   4     1227.50     1306.43     24.19 o 
  -4  -5   4        0.53        6.42      3.14 o 
  -3  -5   4     2880.45     2934.03     37.76 o 
  -2  -5   4     1404.56     1523.57     18.94 o 
  -1  -5   4       50.68       51.76      3.48 o 
   0  -5   4      656.85      622.12     17.56 o 
   1  -5   4        3.97        4.15      4.88 o 
   2  -5   4      365.37      316.50     10.91 o 
   3  -5   4     1158.47     1083.87     29.48 o 
   4  -5   4     1473.46     1410.12     26.09 o 
   5  -5   4       13.73        9.00      3.84 o 
   6  -5   4       90.79       83.78      7.39 o 
   7  -5   4       48.17       52.29      6.68 o 
   8  -5   4      169.19      138.36     21.78 o 
   9  -5   4      186.47      190.07     11.60 o 
 -10  -4   4       13.04       11.84      6.92 o 
  -9  -4   4      252.22      232.22     11.86 o 
  -8  -4   4       19.81        9.61      3.95 o 
  -7  -4   4      243.95      258.64     11.20 o 
  -6  -4   4      579.28      554.30     28.21 o 
  -5  -4   4     1775.41     1738.75     28.10 o 
  -4  -4   4        8.31       10.09      3.97 o 
  -3  -4   4      602.50      679.31     11.62 o 
  -2  -4   4     1736.87     1712.78     23.18 o 
  -1  -4   4       11.91        0.02      1.43 o 
   0  -4   4      567.71      567.51     16.46 o 
   1  -4   4     2755.90     2727.94     31.98 o 
   2  -4   4      341.98      295.02      9.83 o 
   3  -4   4      747.39      743.97     16.45 o 
   4  -4   4     3855.61     3825.09     48.17 o 
   5  -4   4      112.26      122.00      7.52 o 
   6  -4   4      330.83      312.98     11.82 o 
   7  -4   4      983.00      937.56     21.65 o 
   8  -4   4      231.11      209.32     10.64 o 
   9  -4   4        0.39        5.56      3.83 o 
  10  -4   4      124.15      124.73     10.12 o 
 -10  -3   4       43.92       43.16      6.82 o 
  -9  -3   4       41.39       29.66      5.61 o 
  -8  -3   4       98.60       91.45      7.58 o 
  -7  -3   4      859.45      808.56     19.18 o 
  -6  -3   4      730.11      688.23     16.88 o 
  -5  -3   4     2941.02     2856.59     38.40 o 
  -4  -3   4      793.20      804.99     16.60 o 
  -3  -3   4     1402.68     1492.31     17.18 o 
  -2  -3   4     1738.24     1666.13     18.52 o 
  -1  -3   4       65.87       92.80      5.53 o 
   0  -3   4      649.36      623.24      9.46 o 
   1  -3   4        5.02        0.05      1.57 o 
   2  -3   4     1465.16     1390.16     15.67 o 
   3  -3   4        5.93        4.44      1.47 o 
   4  -3   4     3310.00     3237.31     30.73 o 
   5  -3   4      610.34      671.61     15.87 o 
   6  -3   4     1021.68     1030.27     20.98 o 
   7  -3   4       90.02       96.16      7.64 o 
   8  -3   4      453.65      435.79     14.47 o 
   9  -3   4        3.61        1.04      3.25 o 
  10  -3   4       99.60      102.48     13.46 o 
 -10  -2   4       81.68       86.93      9.98 o 
  -9  -2   4        0.47        1.98      3.56 o 
  -8  -2   4      584.81      500.85     15.52 o 
  -7  -2   4       46.84       69.32      6.30 o 
  -6  -2   4       55.21       50.29      5.31 o 
  -5  -2   4      252.36      272.58      9.82 o 
  -4  -2   4      364.95      406.16     11.09 o 
  -3  -2   4      343.90      398.99      6.85 o 
  -2  -2   4     1701.96     1814.03     39.12 o 
  -1  -2   4       39.59       70.36      3.12 o 
   0  -2   4     3310.43     3209.06     28.57 o 
   1  -2   4     6576.98     7105.02     56.27 o 
   2  -2   4    11070.16    11110.84     84.70 o 
   3  -2   4      251.33      224.98      5.37 o 
   4  -2   4     4745.33     5050.14     43.44 o 
   5  -2   4        6.27        2.94      1.69 o 
   6  -2   4      405.06      422.44     10.87 o 
   7  -2   4     1153.22     1113.04     21.81 o 
   8  -2   4      130.20      137.75      8.11 o 
   9  -2   4      200.20      186.39      9.53 o 
  10  -2   4      114.46      119.95     12.52 o 
  11  -2   4        2.14        5.46      6.23 o 
 -11  -1   4      101.13      114.24      9.70 o 
 -10  -1   4       31.19       28.71      5.42 o 
  -9  -1   4      290.99      257.47     11.71 o 
  -8  -1   4        9.54       11.79      3.96 o 
  -7  -1   4      779.62      755.64     18.07 o 
  -6  -1   4     1056.46     1014.24     20.17 o 
  -5  -1   4       10.55       16.84      4.41 o 
  -4  -1   4        9.45       26.49      3.60 o 
  -3  -1   4      630.82      696.64     13.66 o 
  -2  -1   4     7593.84     8001.75     62.21 o 
  -1  -1   4       14.26       17.58      1.68 o 
   0  -1   4     1161.70     1124.67     12.70 o 
   1  -1   4    12356.27    11727.06    117.29 o 
   2  -1   4      629.26      652.05      9.13 o 
   3  -1   4      631.68      663.37      9.55 o 
   4  -1   4     5424.35     5324.82     53.30 o 
   5  -1   4       98.90       88.33      4.02 o 
   6  -1   4      359.95      362.54      8.26 o 
   7  -1   4      352.76      349.94      8.64 o 
   8  -1   4        3.61        0.55      2.20 o 
   9  -1   4      216.60      233.06      7.94 o 
  10  -1   4        7.89        3.36      4.80 o 
  11  -1   4       10.84       -1.65      5.18 o 
 -11   0   4       65.04       72.69      8.31 o 
 -10   0   4       12.02        9.30      6.37 o 
  -9   0   4      258.05      280.81     12.12 o 
  -8   0   4      129.29      109.03      7.71 o 
  -7   0   4     1452.93     1405.77     40.76 o 
  -6   0   4     1317.69     1328.26     28.32 o 
  -5   0   4       34.13       25.00      3.77 o 
  -4   0   4     3027.23     3167.11     38.22 o 
  -3   0   4     2159.79     2066.64     26.85 o 
  -2   0   4     1243.71     1220.90     17.83 o 
  -1   0   4     3760.55     3780.81     31.54 o 
   0   0   4      247.61      205.14      4.58 o 
   1   0   4     2739.02     2577.68     27.02 o 
   2   0   4       78.14       59.42      2.69 o 
   3   0   4      981.87      973.07     11.73 o 
   4   0   4     3098.74     3381.32     41.44 o 
   5   0   4       37.67       38.48      4.49 o 
   6   0   4      901.79      990.05     14.10 o 
   7   0   4       77.88       73.93      5.14 o 
   8   0   4      242.79      218.58      7.13 o 
   9   0   4       23.14       20.13      4.15 o 
  10   0   4      485.31      533.18     15.52 o 
  11   0   4      286.12      291.16     22.03 o 
 -10   1   4       23.67       13.19      4.58 o 
  -9   1   4      309.36      312.94     22.86 o 
  -8   1   4        0.38       -1.84      5.68 o 
  -7   1   4      108.25       96.48      6.95 o 
  -6   1   4       50.89       40.69      4.73 o 
  -5   1   4       55.98       46.22      4.65 o 
  -4   1   4       98.58      105.45      6.76 o 
  -3   1   4     2031.80     1908.53     25.32 o 
  -2   1   4       19.22       24.37      5.76 o 
  -1   1   4     1419.42     1464.11     14.58 o 
   0   1   4      721.88      567.03     11.97 o 
   1   1   4      309.06      229.33      4.56 o 
   2   1   4     1649.24     1613.52     15.67 o 
   3   1   4      322.51      313.99      8.38 o 
   4   1   4      175.58      140.48      6.54 o 
   5   1   4      129.45       99.40      4.85 o 
   6   1   4      319.15      297.50      7.03 o 
   7   1   4       12.23        9.89      3.66 o 
   8   1   4      485.40      482.37     10.40 o 
   9   1   4        1.48        7.13      3.21 o 
  10   1   4       29.70       41.51      9.18 o 
  11   1   4       15.18       10.04      5.57 o 
  12   1   4        7.92       25.26      7.22 o 
 -10   2   4        1.76        5.29      3.95 o 
  -9   2   4       31.00       36.41      8.44 o 
  -8   2   4       73.61       67.48      6.38 o 
  -7   2   4      386.45      345.74     11.92 o 
  -6   2   4      716.70      715.03     16.31 o 
  -5   2   4      341.67      375.40     10.86 o 
  -4   2   4     6969.58     6612.59     53.79 o 
  -3   2   4      738.63      857.32     14.85 o 
  -2   2   4      957.41     1130.22     12.55 o 
  -1   2   4      973.84     1075.18     11.85 o 
   0   2   4      142.41      159.61      3.83 o 
   1   2   4     1340.59     1361.08     13.43 o 
   2   2   4      458.19      435.00      8.70 o 
   3   2   4     5383.35     5424.45     54.72 o 
   4   2   4       16.43       14.25      1.45 o 
   5   2   4      185.13      181.95      5.89 o 
   6   2   4     4899.87     4823.04     42.11 o 
   7   2   4      837.81      762.98     12.29 o 
   8   2   4     2003.24     2022.63     36.67 o 
   9   2   4       23.81       22.83      7.33 o 
  10   2   4      339.49      318.52     20.63 o 
  11   2   4        1.31       -2.92      3.97 o 
  12   2   4       28.41       21.07      7.22 o 
 -10   3   4       31.81       41.89      6.25 o 
  -9   3   4        1.77        2.26      3.40 o 
  -8   3   4       20.00       25.72      4.94 o 
  -7   3   4      202.96      217.67      9.66 o 
  -6   3   4       87.67       92.45      6.25 o 
  -5   3   4       38.90       23.66      3.82 o 
  -4   3   4      716.89      668.53     10.33 o 
  -3   3   4     1436.77     1441.45     16.12 o 
  -2   3   4      903.05      845.11     10.87 o 
  -1   3   4       48.71       75.54      3.01 o 
   0   3   4    11446.09    11644.17     97.12 o 
   1   3   4      502.80      427.62      6.37 o 
   2   3   4     5628.03     5496.36     54.48 o 
   3   3   4     6180.36     6189.46     61.47 o 
   4   3   4     3042.23     3096.70     35.94 o 
   5   3   4     2654.44     2445.36     23.33 o 
   6   3   4      433.98      397.43      7.72 o 
   7   3   4     1482.49     1404.54     17.66 o 
   8   3   4       59.98       70.71      5.93 o 
   9   3   4      554.29      578.64     35.96 o 
  10   3   4      342.84      348.95     13.04 o 
  11   3   4       10.50        2.54      4.74 o 
  12   3   4      107.92      109.42     12.68 o 
 -10   4   4       16.05       15.28      7.28 o 
  -9   4   4      147.91      149.18     15.06 o 
  -8   4   4        3.10        5.59      3.51 o 
  -7   4   4      646.12      642.28     16.57 o 
  -6   4   4        3.96        1.11      3.53 o 
  -5   4   4      378.72      404.38      8.76 o 
  -4   4   4     1175.64     1169.45     15.34 o 
  -3   4   4      107.35       93.34      4.84 o 
  -2   4   4     1115.40     1252.15     18.46 o 
  -1   4   4     1871.90     1967.62     19.64 o 
   0   4   4      374.49      300.81      5.82 o 
   1   4   4        8.80        9.38      1.43 o 
   2   4   4     3173.31     3361.78     29.52 o 
   3   4   4    13753.01    13252.96    122.64 o 
   4   4   4     2743.64     2580.96     31.66 o 
   5   4   4      531.90      567.79      8.43 o 
   6   4   4     4656.33     4912.80     42.63 o 
   7   4   4      151.88      128.56      7.13 o 
   8   4   4        7.15       15.01      3.83 o 
   9   4   4      261.38      272.77     11.09 o 
  10   4   4       15.90       22.85      4.95 o 
  11   4   4        2.51        4.52      5.46 o 
  12   4   4        5.24        2.48      5.13 o 
  -9   5   4       67.49       57.58     11.20 o 
  -8   5   4      262.81      271.33     18.42 o 
  -7   5   4      470.39      461.27     22.39 o 
  -6   5   4        5.15        6.06      3.23 o 
  -5   5   4     1158.74     1124.80     16.29 o 
  -4   5   4        4.10        2.42      1.81 o 
  -3   5   4     1320.62     1431.71     18.72 o 
  -2   5   4       83.87       86.15      6.33 o 
  -1   5   4     3976.58     4203.45     36.60 o 
   0   5   4     2033.17     2047.46     20.52 o 
   1   5   4     1129.76     1062.75     12.74 o 
   2   5   4      296.81      279.96      5.70 o 
   3   5   4      142.15      137.91      4.74 o 
   4   5   4     1128.61     1004.91     12.38 o 
   5   5   4       29.58       20.03      2.65 o 
   6   5   4       59.85       53.13      4.83 o 
   7   5   4        8.45        4.88      2.87 o 
   8   5   4        8.03        6.74      3.27 o 
   9   5   4      484.77      502.89     19.00 o 
  10   5   4      499.98      467.74     15.28 o 
  11   5   4      204.58      232.07     16.32 o 
  12   5   4      115.36      134.45     13.90 o 
  -9   6   4      119.22      137.43     15.77 o 
  -8   6   4      440.91      414.50     23.33 o 
  -7   6   4      325.14      374.57     21.18 o 
  -6   6   4        9.25        9.27      5.40 o 
  -5   6   4      147.86      175.13      8.69 o 
  -4   6   4      856.09      802.28     13.18 o 
  -3   6   4        2.24        0.05      1.65 o 
  -2   6   4       28.42       11.23      2.88 o 
  -1   6   4      507.92      509.06     13.73 o 
   0   6   4     2306.00     2413.63     24.06 o 
   1   6   4     1140.06     1161.66     14.27 o 
   2   6   4     3484.17     3630.82     32.65 o 
   3   6   4      811.86      881.06     12.03 o 
   4   6   4     4097.97     3868.30     34.96 o 
   5   6   4        3.80        1.62      1.68 o 
   6   6   4       33.25       33.56      4.15 o 
   7   6   4        8.52        7.13      3.75 o 
   8   6   4        2.02        0.59      3.06 o 
   9   6   4        4.51       20.46      4.76 o 
  10   6   4      481.17      427.16     16.49 o 
  11   6   4        0.95        8.11      5.24 o 
  12   6   4      210.81      221.31     17.10 o 
  -8   7   4       69.78       41.47      9.93 o 
  -7   7   4      126.18      116.14     13.68 o 
  -6   7   4      327.89      369.06     20.74 o 
  -5   7   4      125.23      111.38      7.58 o 
  -4   7   4     1862.70     1866.56     30.28 o 
  -3   7   4       67.72       61.59      5.44 o 
  -2   7   4     1953.65     2048.24     22.89 o 
  -1   7   4       11.10        3.53      1.79 o 
   0   7   4       41.77       39.30      3.01 o 
   1   7   4      239.53      217.82      8.71 o 
   2   7   4     1027.16     1044.73     14.07 o 
   3   7   4      425.09      518.07      9.46 o 
   4   7   4      412.89      381.62      8.24 o 
   5   7   4     1593.29     1513.97     24.32 o 
   6   7   4     1328.37     1371.93     31.30 o 
   7   7   4      189.67      190.49      8.73 o 
   8   7   4      750.79      733.22     17.95 o 
   9   7   4      364.83      357.93     13.08 o 
  10   7   4      229.87      240.34     16.54 o 
  11   7   4        4.60        4.85      5.85 o 
  -7   8   4        0.91       -1.88      5.02 o 
  -6   8   4        2.03        1.76      4.80 o 
  -5   8   4        1.43        5.26      3.54 o 
  -4   8   4       59.80       58.38      6.15 o 
  -3   8   4      392.30      358.44     12.29 o 
  -2   8   4     1151.63     1136.51     22.15 o 
  -1   8   4     2654.26     2485.09     59.64 o 
   0   8   4     2885.71     2874.53     49.47 o 
   1   8   4     2598.85     2454.55     26.01 o 
   2   8   4     4685.27     4696.15     56.11 o 
   3   8   4     1164.45     1061.35     15.27 o 
   4   8   4       62.25       64.63      4.13 o 
   5   8   4      185.98      158.25      7.73 o 
   6   8   4        7.98        3.70      3.03 o 
   7   8   4        5.82       13.18      3.74 o 
   8   8   4       48.21       25.98      4.95 o 
   9   8   4        8.74       13.38      4.48 o 
  10   8   4       75.21       66.12     10.59 o 
  11   8   4       20.15       29.34      9.10 o 
  -7   9   4      225.94      260.14     19.85 o 
  -6   9   4       54.63       49.25     10.31 o 
  -5   9   4       93.59       73.27      7.51 o 
  -4   9   4       20.83       31.34      8.99 o 
  -3   9   4      261.11      235.65     10.79 o 
  -2   9   4      286.19      291.39     11.32 o 
  -1   9   4      703.02      707.58     17.41 o 
   0   9   4      250.12      234.26      9.77 o 
   1   9   4        5.82        7.53      3.34 o 
   2   9   4      200.02      217.77      9.07 o 
   3   9   4        4.03        2.59      2.03 o 
   4   9   4      756.06      772.56     27.22 o 
   5   9   4      996.43      960.02     19.65 o 
   6   9   4      771.54      763.51     17.96 o 
   7   9   4      665.93      707.45     30.80 o 
   8   9   4      128.90      139.28      8.66 o 
   9   9   4      382.51      397.67     24.79 o 
  10   9   4        0.55        1.49      5.68 o 
  -5  10   4      137.80      145.47     10.28 o 
  -4  10   4      393.24      425.58     15.61 o 
  -3  10   4      184.53      191.41     10.26 o 
  -2  10   4     1117.30     1179.32     25.07 o 
  -1  10   4      283.12      275.16     11.48 o 
   0  10   4        4.44       -3.60      2.40 o 
   1  10   4      173.27      168.34     13.90 o 
   2  10   4       53.48       53.41      5.70 o 
   3  10   4       13.16       24.27      4.34 o 
   4  10   4      153.09      128.00     11.69 o 
   5  10   4        9.14       11.76      3.97 o 
   6  10   4      326.59      265.05     14.84 o 
   7  10   4        0.44       -2.07      3.16 o 
   8  10   4      221.60      215.95     10.80 o 
   9  10   4       34.43       15.81      6.89 o 
  10  10   4       14.99       10.09      6.95 o 
  -4  11   4       23.74       16.97      5.57 o 
  -3  11   4       48.43       40.16      6.35 o 
  -2  11   4       43.56       46.82      6.66 o 
  -1  11   4        2.59        5.87      3.76 o 
   0  11   4      353.31      365.13     17.34 o 
   1  11   4      216.61      184.44      9.88 o 
   2  11   4      620.50      696.85     18.52 o 
   3  11   4       15.80       21.78      6.45 o 
   4  11   4      570.39      565.88     24.04 o 
   5  11   4      115.01      157.56     13.51 o 
   6  11   4       44.23       51.07      8.77 o 
   7  11   4        0.56        1.99      5.51 o 
   8  11   4        1.11       -3.76      3.72 o 
   9  11   4      163.98      177.97     15.22 o 
  -2  12   4      552.36      569.00     19.05 o 
  -1  12   4      167.29      140.67     16.54 o 
   0  12   4        2.10       -0.35      3.68 o 
   1  12   4       80.27      118.27      8.99 o 
   2  12   4      133.63      140.26      9.51 o 
   3  12   4       54.64       57.13      9.71 o 
   4  12   4      134.10      142.89     13.57 o 
   5  12   4       82.46       75.06     10.92 o 
   6  12   4      193.15      216.79     15.88 o 
   7  12   4       32.84       74.56     11.47 o 
   0  13   4      293.38      250.38     18.31 o 
   1  13   4      445.74      439.87     20.71 o 
   2  13   4      324.73      327.36     20.35 o 
   3  13   4      275.16      350.03     20.96 o 
   4  13   4       30.18       53.05     10.20 o 
   5  13   4        9.49        9.82      5.85 o 
  -2 -10   5        1.84        3.20      6.78 o 
  -1 -10   5       21.31       38.90      6.67 o 
   0 -10   5       15.24        5.05      4.37 o 
  -5  -9   5        0.57       11.47      7.89 o 
  -4  -9   5       92.44       59.84     11.86 o 
  -3  -9   5       96.04       95.02     13.84 o 
  -2  -9   5        1.97        1.45      3.69 o 
  -1  -9   5       99.41       91.34      8.25 o 
   0  -9   5      140.11      152.15     11.99 o 
   1  -9   5      469.57      443.15     16.32 o 
   2  -9   5        0.51       -0.01      3.55 o 
   3  -9   5      266.16      266.48     13.75 o 
   4  -9   5       21.68       36.32      6.80 o 
  -7  -8   5      313.89      334.92     22.45 o 
  -6  -8   5       54.91       55.87     11.53 o 
  -5  -8   5      317.46      314.52     21.07 o 
  -4  -8   5       28.54       30.50      9.43 o 
  -3  -8   5      130.74      118.13     14.06 o 
  -2  -8   5       27.54       28.97      5.18 o 
  -1  -8   5      213.25      188.85     10.17 o 
   0  -8   5      545.86      485.22     17.23 o 
   1  -8   5       72.81       94.22      8.04 o 
   2  -8   5       24.22       22.44      5.15 o 
   3  -8   5       99.46       95.34      8.71 o 
   4  -8   5       74.68       79.80      8.36 o 
   5  -8   5       25.26       27.98      6.00 o 
  -8  -7   5       80.44       97.79     13.90 o 
  -7  -7   5       10.35       13.19      5.03 o 
  -6  -7   5       85.08       85.24      7.95 o 
  -5  -7   5        8.11       10.20      6.51 o 
  -4  -7   5      351.56      392.77     21.95 o 
  -3  -7   5      741.73      735.96     29.34 o 
  -2  -7   5      468.10      458.26     14.37 o 
  -1  -7   5      360.66      366.74     15.66 o 
   0  -7   5      593.56      600.67     16.90 o 
   1  -7   5       24.37       26.38      4.81 o 
   2  -7   5      208.88      173.91     24.51 o 
   3  -7   5      116.22      112.86      8.61 o 
   4  -7   5      485.53      541.29     17.72 o 
   5  -7   5      107.95      122.07      9.55 o 
   6  -7   5      288.03      306.30     14.31 o 
   7  -7   5       76.41       71.58      8.79 o 
  -8  -6   5       12.09        9.10      4.42 o 
  -7  -6   5       80.85       90.48      8.10 o 
  -6  -6   5        6.03        0.96      3.60 o 
  -5  -6   5       32.34       42.45      5.63 o 
  -4  -6   5      639.53      696.60     17.57 o 
  -3  -6   5      403.53      452.28     21.78 o 
  -2  -6   5      216.83      242.87     13.48 o 
  -1  -6   5      816.18      863.14     18.99 o 
   0  -6   5       94.14       87.99      6.64 o 
   1  -6   5      639.12      653.90     26.09 o 
   2  -6   5       48.70       58.17      6.15 o 
   3  -6   5      851.91      848.15     32.73 o 
   4  -6   5     2012.68     2083.45     38.63 o 
   5  -6   5        4.79        3.77      3.32 o 
   6  -6   5     1159.47     1100.43     25.87 o 
   7  -6   5        1.70        1.24      5.05 o 
   8  -6   5      213.60      198.41     12.18 o 
  -9  -5   5        3.33        4.44      4.29 o 
  -8  -5   5      102.26       86.15      8.12 o 
  -7  -5   5       53.91       62.95      8.36 o 
  -6  -5   5       51.37       70.60      6.77 o 
  -5  -5   5      522.56      525.39     15.28 o 
  -4  -5   5        0.59        7.99      3.36 o 
  -3  -5   5      111.55       99.03      6.58 o 
  -2  -5   5       42.88       62.07      4.09 o 
  -1  -5   5      196.53      166.15      9.84 o 
   0  -5   5      529.07      529.99     14.05 o 
   1  -5   5        3.76        2.24      2.84 o 
   2  -5   5      383.75      408.43     17.54 o 
   3  -5   5      745.42      737.52     31.27 o 
   4  -5   5      307.02      281.21     21.29 o 
   5  -5   5      597.09      659.61     18.13 o 
   6  -5   5        1.49        0.91      3.46 o 
   7  -5   5       90.94      115.15      9.04 o 
   8  -5   5       18.76       33.69      6.46 o 
   9  -5   5        2.59        2.73      3.99 o 
  -9  -4   5      391.73      398.41     28.21 o 
  -8  -4   5       26.69       12.13      6.73 o 
  -7  -4   5      495.64      435.98     24.73 o 
  -6  -4   5       14.25       11.43      3.82 o 
  -5  -4   5       11.58        3.58      3.16 o 
  -4  -4   5       14.74       15.20      3.97 o 
  -3  -4   5      679.60      732.00     23.19 o 
  -2  -4   5      296.54      287.99     10.42 o 
  -1  -4   5      819.23      837.40     19.41 o 
   0  -4   5      290.17      281.78      6.96 o 
   1  -4   5      786.79      754.35     16.26 o 
   2  -4   5     1749.39     1655.13     26.65 o 
   3  -4   5      181.76      222.38     12.38 o 
   4  -4   5      231.69      183.69     15.44 o 
   5  -4   5      598.44      595.06     16.23 o 
   6  -4   5      378.26      361.11     13.17 o 
   7  -4   5      222.91      228.69     10.92 o 
   8  -4   5       62.96       75.74      7.51 o 
   9  -4   5       65.36       63.18      7.39 o 
  10  -4   5       21.60       39.98      9.82 o 
 -10  -3   5       42.43       29.73      6.19 o 
  -9  -3   5      102.09      100.74     13.40 o 
  -8  -3   5       22.52       15.39      4.70 o 
  -7  -3   5      804.80      824.50     20.06 o 
  -6  -3   5       89.00      108.49      7.56 o 
  -5  -3   5     1821.63     1860.19     29.90 o 
  -4  -3   5      749.42      717.94     22.50 o 
  -3  -3   5       16.14        5.28      3.87 o 
  -2  -3   5       38.59       51.14      3.21 o 
  -1  -3   5      325.44      278.61      8.79 o 
   0  -3   5      161.82      134.34      4.65 o 
   1  -3   5      294.85      321.67      6.94 o 
   2  -3   5     2233.86     2344.14     23.97 o 
   3  -3   5      513.18      477.26      8.71 o 
   4  -3   5        2.42        4.34      2.85 o 
   5  -3   5       35.19       30.55      7.14 o 
   6  -3   5      471.27      475.48     14.23 o 
   7  -3   5      125.35      124.55      8.09 o 
   8  -3   5      152.20      165.97      9.47 o 
   9  -3   5       22.61       15.43      4.43 o 
  10  -3   5       87.97       82.94     12.02 o 
 -10  -2   5        0.28       -1.85      4.49 o 
  -9  -2   5        4.31        4.65      3.84 o 
  -8  -2   5      318.15      288.88     12.27 o 
  -7  -2   5      183.56      194.79     15.69 o 
  -6  -2   5      760.67      728.10     21.87 o 
  -5  -2   5       37.61       47.66      5.11 o 
  -4  -2   5       81.29       99.94      6.20 o 
  -3  -2   5        0.90        2.14      1.39 o 
  -2  -2   5     2385.78     2538.54     24.87 o 
  -1  -2   5     2590.36     2525.17     24.76 o 
   0  -2   5     3841.60     3857.80     34.34 o 
   1  -2   5       32.93       46.29      3.95 o 
   2  -2   5     9060.44     8503.80    108.86 o 
   3  -2   5     2028.96     1868.20     20.28 o 
   4  -2   5     1128.42     1110.21     14.75 o 
   5  -2   5        5.40        4.81      1.93 o 
   6  -2   5       20.29       33.92      6.45 o 
   7  -2   5       45.04       64.96      6.04 o 
   8  -2   5       90.93       79.80      6.92 o 
   9  -2   5       13.94        6.84      5.63 o 
  10  -2   5      219.64      223.57     16.60 o 
  11  -2   5        2.64       14.56      7.22 o 
 -10  -1   5       79.53       78.03      8.19 o 
  -9  -1   5      302.55      303.40     13.37 o 
  -8  -1   5      121.75      131.60      9.21 o 
  -7  -1   5        5.14        0.43      4.38 o 
  -6  -1   5        0.38       -0.68      2.67 o 
  -5  -1   5      358.38      351.01     11.25 o 
  -4  -1   5       56.71       48.88      4.62 o 
  -3  -1   5        1.26        2.51      2.20 o 
  -2  -1   5      718.87      679.19     12.52 o 
  -1  -1   5      196.26      198.88      5.83 o 
   0  -1   5     1583.11     1449.80     16.06 o 
   1  -1   5       19.92       21.70      2.14 o 
   2  -1   5      742.13      767.34     10.83 o 
   3  -1   5       69.76       62.22      3.36 o 
   4  -1   5      478.29      468.68      8.69 o 
   5  -1   5      192.52      165.96      5.46 o 
   6  -1   5      214.43      238.74      8.89 o 
   7  -1   5      201.47      241.25      8.50 o 
   8  -1   5     1507.61     1510.51     20.88 o 
   9  -1   5       61.45       62.54      9.93 o 
  10  -1   5       54.18       65.68     10.15 o 
  11  -1   5       77.87       90.55     12.08 o 
 -10   0   5        5.35       -5.21      3.47 o 
  -9   0   5       13.27        1.30      3.51 o 
  -8   0   5        1.57        0.25      3.03 o 
  -7   0   5      112.37      105.47      7.47 o 
  -6   0   5        0.50        2.50      2.72 o 
  -5   0   5      952.07      896.72     28.76 o 
  -4   0   5      403.21      349.29     10.32 o 
  -3   0   5      528.25      527.76     12.24 o 
  -2   0   5      117.00       79.91      4.74 o 
  -1   0   5      605.28      693.56      9.47 o 
   0   0   5      167.01      195.71      5.05 o 
   1   0   5      758.37      824.07     15.25 o 
   2   0   5       44.20       54.76      2.84 o 
   3   0   5       81.21      153.23      4.65 o 
   4   0   5       14.20        8.01      1.82 o 
   5   0   5      345.01      444.67     37.36 o 
   6   0   5      641.75      563.06     10.36 o 
   7   0   5      184.57      174.57      6.15 o 
   8   0   5      536.45      583.48     15.03 o 
   9   0   5      410.22      383.89     12.66 o 
  10   0   5        0.36        6.10      3.48 o 
  11   0   5       33.65       45.55      9.71 o 
 -10   1   5       53.91       53.96      8.30 o 
  -9   1   5       86.36      104.56     19.58 o 
  -8   1   5       53.92       33.53      6.40 o 
  -7   1   5       49.75       49.66      5.66 o 
  -6   1   5      328.18      263.04     10.11 o 
  -5   1   5      251.02      267.96      9.92 o 
  -4   1   5       82.29       71.67      5.15 o 
  -3   1   5      190.57      187.59      7.13 o 
  -2   1   5        2.68        6.30      1.36 o 
  -1   1   5      457.82      506.93      7.79 o 
   0   1   5      461.07      513.85     11.59 o 
   1   1   5     1130.23     1084.80     17.18 o 
   2   1   5      470.78      355.41      6.38 o 
   3   1   5     1197.28     1223.56     13.82 o 
   4   1   5     1980.88     2011.37     20.37 o 
   5   1   5     2430.48     2314.66     23.51 o 
   6   1   5      418.83      414.49      8.50 o 
   7   1   5       86.67       72.38      4.14 o 
   8   1   5       41.85       37.92      6.29 o 
   9   1   5      117.96      141.08      8.04 o 
  10   1   5       58.69       74.53      6.79 o 
  11   1   5      127.68      127.89      8.82 o 
  12   1   5        3.44       11.47      6.18 o 
 -10   2   5        7.23        8.35      7.72 o 
  -9   2   5        0.24        3.70      3.54 o 
  -8   2   5        0.41       -2.16      3.12 o 
  -7   2   5      306.04      346.95     12.30 o 
  -6   2   5        0.80       -3.30      2.20 o 
  -5   2   5      106.24      131.73      7.22 o 
  -4   2   5     1137.47     1194.44     20.38 o 
  -3   2   5      979.59     1094.21     18.27 o 
  -2   2   5     5320.47     5039.15     53.43 o 
  -1   2   5     2524.01     2443.32     22.76 o 
   0   2   5      408.29      422.04      6.96 o 
   1   2   5      130.50       98.02      3.34 o 
   2   2   5      144.68      164.85      4.00 o 
   3   2   5      727.79      564.66      7.72 o 
   4   2   5      290.88      225.81      4.75 o 
   5   2   5      109.06       99.50      6.27 o 
   6   2   5      692.84      647.15     11.81 o 
   7   2   5       87.88       74.60      7.53 o 
   8   2   5      657.53      661.78     17.26 o 
   9   2   5        9.16        3.31      3.12 o 
  10   2   5      128.52      106.44      9.10 o 
  11   2   5        9.15        3.54      3.76 o 
  12   2   5        0.14       -4.80      4.47 o 
 -10   3   5       40.04       36.48      6.37 o 
  -9   3   5       14.10       22.19      7.25 o 
  -8   3   5        2.07        0.73      3.02 o 
  -7   3   5        3.43        6.40      3.31 o 
  -6   3   5     1241.76     1180.07     22.54 o 
  -5   3   5      181.14      184.19     13.81 o 
  -4   3   5     1881.30     1867.96     27.23 o 
  -3   3   5       91.53      115.28      5.80 o 
  -2   3   5      892.53      958.03     12.20 o 
  -1   3   5      153.41      174.87      5.62 o 
   0   3   5     7816.85     8060.61     62.47 o 
   1   3   5     2255.45     2325.94     22.00 o 
   2   3   5     5351.27     5229.87     50.94 o 
   3   3   5      152.37      138.82      5.80 o 
   4   3   5     3975.87     3886.34     43.69 o 
   5   3   5     1353.63     1286.36     20.82 o 
   6   3   5     1553.18     1622.28     25.37 o 
   7   3   5        1.76        2.51      2.96 o 
   8   3   5        9.52        6.26      3.37 o 
   9   3   5       23.83       27.76      9.95 o 
  10   3   5      323.36      308.49     12.55 o 
  11   3   5        6.00        0.93      3.90 o 
  12   3   5      173.31      145.04     14.01 o 
  -9   4   5      131.69      133.60      9.26 o 
  -8   4   5      363.26      380.72     15.17 o 
  -7   4   5      908.35      895.70     20.60 o 
  -6   4   5     1053.50     1048.72     21.24 o 
  -5   4   5      145.73      123.37      6.91 o 
  -4   4   5      103.23       85.27      4.16 o 
  -3   4   5      436.28      389.18      7.84 o 
  -2   4   5      347.09      415.34     11.90 o 
  -1   4   5      788.35      969.57     12.48 o 
   0   4   5      985.32      956.26     14.10 o 
   1   4   5      978.98      938.90     11.45 o 
   2   4   5     3554.50     4222.98     38.37 o 
   3   4   5      368.67      425.89     11.33 o 
   4   4   5     6834.11     6965.49     98.50 o 
   5   4   5     2326.28     2354.45     31.39 o 
   6   4   5     1364.69     1501.78     24.40 o 
   7   4   5      365.60      361.93     13.68 o 
   8   4   5      145.90      130.34      7.86 o 
   9   4   5       13.21       21.24      4.77 o 
  10   4   5      169.61      213.43     10.69 o 
  11   4   5      232.28      223.87     11.52 o 
  12   4   5        4.23        9.32      6.18 o 
  -9   5   5       53.72       56.80     10.92 o 
  -8   5   5        7.66        3.69      5.57 o 
  -7   5   5      306.45      354.94     12.84 o 
  -6   5   5       36.16       32.44      4.81 o 
  -5   5   5      344.77      317.71     10.64 o 
  -4   5   5       66.22       54.42      3.75 o 
  -3   5   5     1109.18     1111.67     15.09 o 
  -2   5   5     2396.73     2429.92     24.83 o 
  -1   5   5     1471.37     1462.15     23.34 o 
   0   5   5     1647.85     1792.24     19.71 o 
   1   5   5      909.25     1054.41     12.97 o 
   2   5   5     2695.15     2780.59     25.07 o 
   3   5   5     1136.82     1030.68     23.55 o 
   4   5   5      377.10      508.31     11.87 o 
   5   5   5     1348.28     1262.19     21.04 o 
   6   5   5      229.50      235.08      9.00 o 
   7   5   5      170.53      197.15      8.96 o 
   8   5   5      245.46      247.97     14.26 o 
   9   5   5      407.10      341.26     12.71 o 
  10   5   5      731.30      760.07     19.87 o 
  11   5   5      155.54      147.14     13.90 o 
  12   5   5        2.18        3.58      5.96 o 
  -8   6   5        1.12       -2.92      5.74 o 
  -7   6   5        8.26        5.63      5.79 o 
  -6   6   5       12.24       19.52      6.95 o 
  -5   6   5      495.60      472.54     13.62 o 
  -4   6   5       98.05      103.74      5.02 o 
  -3   6   5        7.08        2.62      2.00 o 
  -2   6   5      241.28      269.36      7.35 o 
  -1   6   5     2088.68     2180.14     23.15 o 
   0   6   5     1718.26     1616.72     18.47 o 
   1   6   5     1613.85     1544.67     17.59 o 
   2   6   5     3703.90     3784.77     33.87 o 
   3   6   5      259.16      235.37      6.46 o 
   4   6   5       72.73       86.86      3.68 o 
   5   6   5     1218.80     1211.29     20.97 o 
   6   6   5      244.86      248.96     10.12 o 
   7   6   5      462.66      472.66     13.74 o 
   8   6   5        6.77       11.57      4.36 o 
   9   6   5      604.43      528.76     16.01 o 
  10   6   5       13.63       24.83      8.02 o 
  11   6   5       60.51       60.50     10.15 o 
  12   6   5       29.89       19.52      8.05 o 
  -8   7   5      129.16      159.82     16.43 o 
  -7   7   5        1.04        4.47      5.90 o 
  -6   7   5      275.59      254.46     17.65 o 
  -5   7   5       16.96       29.84      7.45 o 
  -4   7   5      618.60      591.58     15.50 o 
  -3   7   5      123.50      136.15      5.59 o 
  -2   7   5     2217.05     2198.99     24.58 o 
  -1   7   5      301.62      259.28      6.93 o 
   0   7   5     2864.07     2893.03     28.91 o 
   1   7   5     5214.03     5118.64     78.12 o 
   2   7   5        4.46        5.37      1.87 o 
   3   7   5       96.18       85.99      4.08 o 
   4   7   5      203.76      226.92     13.26 o 
   5   7   5      133.60      129.34      7.04 o 
   6   7   5     1078.30      983.41     19.82 o 
   7   7   5        2.19        0.72      2.86 o 
   8   7   5      380.95      412.61     13.69 o 
   9   7   5        2.64        5.18      4.14 o 
  10   7   5      148.78      147.33      9.61 o 
  11   7   5        3.12        0.72      5.13 o 
  -7   8   5      296.02      328.30     21.62 o 
  -6   8   5       22.73       30.66      8.71 o 
  -5   8   5       24.62       24.30      4.88 o 
  -4   8   5      646.86      687.06     17.74 o 
  -3   8   5      998.04      999.08     28.29 o 
  -2   8   5     1807.46     1711.37     28.36 o 
  -1   8   5        0.57       -2.68      2.20 o 
   0   8   5     1610.54     1609.41     19.91 o 
   1   8   5      391.59      413.38      8.96 o 
   2   8   5     1572.55     1548.18     19.23 o 
   3   8   5      177.02      182.77      6.10 o 
   4   8   5      515.52      511.70     15.50 o 
   5   8   5       93.17      113.27      6.82 o 
   6   8   5      321.32      306.15     11.10 o 
   7   8   5       99.37       85.11      6.73 o 
   8   8   5       99.57      116.24      7.99 o 
   9   8   5        5.57        5.77      4.00 o 
  10   8   5       17.46        6.67      4.41 o 
  11   8   5      108.17      117.47     13.79 o 
  -6   9   5      538.05      564.51     27.80 o 
  -5   9   5       58.40       52.10      9.38 o 
  -4   9   5      767.49      814.99     20.59 o 
  -3   9   5        0.32       -1.18      2.76 o 
  -2   9   5        4.31        8.54      3.53 o 
  -1   9   5       66.10       64.10      5.93 o 
   0   9   5        9.21        8.24      5.07 o 
   1   9   5      204.80      232.27     19.11 o 
   2   9   5        5.39       -0.29      1.87 o 
   3   9   5      148.28      151.22      6.01 o 
   4   9   5     1654.24     1663.57     26.92 o 
   5   9   5       39.62       37.44      7.58 o 
   6   9   5     1354.34     1429.88     25.91 o 
   7   9   5      401.74      380.56     23.77 o 
   8   9   5        4.68        2.74      3.86 o 
   9   9   5      164.08      153.11     20.57 o 
  10   9   5       57.14       44.19     12.93 o 
  -5  10   5      462.26      531.29     18.01 o 
  -4  10   5        5.06        8.34      5.32 o 
  -3  10   5      337.84      305.53     12.79 o 
  -2  10   5      639.39      614.73     22.97 o 
  -1  10   5       40.43       26.47      4.88 o 
   0  10   5      111.87      165.89      8.70 o 
   1  10   5        3.59        4.51      3.10 o 
   2  10   5       23.16       17.54      5.49 o 
   3  10   5      127.26      113.72     10.92 o 
   4  10   5       60.97       60.78      5.63 o 
   5  10   5      474.15      452.10     13.72 o 
   6  10   5        2.84        3.99      3.50 o 
   7  10   5       54.58       49.61     11.64 o 
   8  10   5        3.93        4.06      6.59 o 
   9  10   5       43.32       41.03      6.70 o 
  10  10   5       44.07       43.62      9.98 o 
  -4  11   5        0.57        3.37      4.06 o 
  -3  11   5      206.69      189.61     10.95 o 
  -2  11   5       61.67       74.77      7.62 o 
  -1  11   5        4.48        2.20      5.21 o 
   0  11   5       45.36       49.88      6.40 o 
   1  11   5      579.62      530.75     16.05 o 
   2  11   5      898.08      863.41     30.39 o 
   3  11   5      104.75      117.36     11.97 o 
   4  11   5      538.66      622.91     25.53 o 
   5  11   5        9.21       10.92      6.01 o 
   6  11   5       27.37       16.88      7.17 o 
   7  11   5       24.34       28.42      5.43 o 
   8  11   5        9.15        3.53      4.02 o 
   9  11   5       19.02       34.40      6.38 o 
  -2  12   5      321.01      263.37     13.20 o 
  -1  12   5        8.69        4.51      4.32 o 
   0  12   5       33.30       30.21     13.87 o 
   1  12   5       34.01       47.21     10.20 o 
   2  12   5      115.61      139.25     14.12 o 
   3  12   5       56.64       60.44     10.26 o 
   4  12   5       13.58        1.16      4.74 o 
   5  12   5       74.93       82.94     11.20 o 
   6  12   5      235.84      240.28     17.10 o 
   7  12   5        9.48        5.90      6.29 o 
   0  13   5      412.43      480.80     23.08 o 
   1  13   5        0.40        0.99      5.68 o 
   2  13   5      196.59      189.82     16.16 o 
   3  13   5       11.96        8.93      6.12 o 
   4  13   5        0.36       -4.30      4.36 o 
   5  13   5       28.52       46.88      9.93 o 
  -3  -9   6       97.50       92.48     14.17 o 
  -2  -9   6      343.68      378.76     24.32 o 
  -1  -9   6       80.54       82.87      8.31 o 
   0  -9   6        8.37       -1.45      3.41 o 
   1  -9   6        0.43        3.81      3.98 o 
   2  -9   6       82.00       72.85     19.25 o 
  -5  -8   6       19.96        6.01      7.50 o 
  -4  -8   6       12.41        7.94      7.22 o 
  -3  -8   6      456.68      466.23     25.64 o 
  -2  -8   6       67.54       56.36     11.20 o 
  -1  -8   6       59.38       51.74     10.04 o 
   0  -8   6      309.75      292.81     12.81 o 
   1  -8   6      294.67      247.43     12.22 o 
   2  -8   6      412.68      422.83     15.96 o 
   3  -8   6      419.22      429.31     16.69 o 
   4  -8   6      114.81      101.25      9.35 o 
   5  -8   6      188.52      204.00     22.39 o 
  -7  -7   6       81.57       69.39      8.03 o 
  -6  -7   6      304.65      316.89     21.56 o 
  -5  -7   6       90.42       95.52     13.18 o 
  -4  -7   6      743.30      781.13     32.04 o 
  -3  -7   6        1.67        5.68      6.12 o 
  -2  -7   6        3.90        5.40      5.90 o 
  -1  -7   6       90.71       83.45      7.08 o 
   0  -7   6       11.97       12.33      7.39 o 
   1  -7   6      372.06      398.46     16.30 o 
   2  -7   6      171.94      197.69     10.58 o 
   3  -7   6       29.84       20.40      4.96 o 
   4  -7   6      503.76      484.25     17.33 o 
   5  -7   6      213.43      188.85     11.73 o 
   6  -7   6      733.52      786.06     23.28 o 
  -8  -6   6      142.16      161.27     11.02 o 
  -7  -6   6       87.49      107.43     17.92 o 
  -6  -6   6       79.28       74.65      7.49 o 
  -5  -6   6        2.64       -1.30      4.99 o 
  -4  -6   6      172.58      174.33     15.22 o 
  -3  -6   6        0.59       -0.72      5.13 o 
  -2  -6   6     1021.86     1073.92     35.30 o 
  -1  -6   6        2.59        2.76      2.95 o 
   0  -6   6      688.12      674.53     19.19 o 
   1  -6   6      125.05      122.71      8.15 o 
   2  -6   6      629.94      638.41     17.71 o 
   3  -6   6       47.17       41.75      5.88 o 
   4  -6   6      151.38      127.62      9.20 o 
   5  -6   6       86.84       81.31      7.99 o 
   6  -6   6        0.68       -0.49      3.84 o 
   7  -6   6       91.62      112.17      9.77 o 
  -8  -5   6      329.91      291.35     15.33 o 
  -7  -5   6        1.94        5.23      4.17 o 
  -6  -5   6      287.41      329.47     13.09 o 
  -5  -5   6        1.59       -2.32      5.43 o 
  -4  -5   6      238.93      224.48     13.98 o 
  -3  -5   6       23.64        7.30      3.46 o 
  -2  -5   6      215.85      247.60      7.67 o 
  -1  -5   6      720.31      659.04     16.11 o 
   0  -5   6      499.81      515.76     18.86 o 
   1  -5   6        6.48        4.37      3.01 o 
   2  -5   6     2182.68     2067.49     33.17 o 
   3  -5   6     1841.44     1813.69     44.17 o 
   4  -5   6      254.98      269.92     11.68 o 
   5  -5   6      114.78      102.33      8.17 o 
   6  -5   6       83.01       86.67      8.22 o 
   7  -5   6       14.13       14.99      5.15 o 
   8  -5   6       18.85       10.18      4.76 o 
  -9  -4   6       33.14       33.32      6.67 o 
  -8  -4   6        1.89       -4.09      3.24 o 
  -7  -4   6      221.36      235.17     18.70 o 
  -6  -4   6       45.24       45.17      6.01 o 
  -5  -4   6       79.99       78.93      6.85 o 
  -4  -4   6       81.71       83.27      6.68 o 
  -3  -4   6       73.91      106.70      6.89 o 
  -2  -4   6      426.06      442.27      9.54 o 
  -1  -4   6      456.87      493.23      9.98 o 
   0  -4   6     1358.83     1390.08     32.00 o 
   1  -4   6     2325.90     2304.33     34.30 o 
   2  -4   6      277.05      232.95      9.63 o 
   3  -4   6       43.66       56.61      7.94 o 
   4  -4   6      153.88      152.63      8.47 o 
   5  -4   6      489.29      524.35     15.69 o 
   6  -4   6        1.13        1.98      3.29 o 
   7  -4   6       30.22       27.96      5.90 o 
   8  -4   6      125.77      119.80      8.98 o 
   9  -4   6      588.00      617.56     28.79 o 
  -9  -3   6       10.91       14.62      4.97 o 
  -8  -3   6      250.27      248.14     15.97 o 
  -7  -3   6       29.87       39.81      6.02 o 
  -6  -3   6      219.57      192.69      9.88 o 
  -5  -3   6       17.75        9.21      4.94 o 
  -4  -3   6      281.71      281.95     10.55 o 
  -3  -3   6      375.65      418.75     12.18 o 
  -2  -3   6      847.58      910.22     27.70 o 
  -1  -3   6      903.36      862.97     13.75 o 
   0  -3   6     3629.39     3434.82     33.06 o 
   1  -3   6      495.10      514.61      9.62 o 
   2  -3   6      911.09      854.68     12.81 o 
   3  -3   6       59.33       58.93      5.49 o 
   4  -3   6       35.14       25.17      4.34 o 
   5  -3   6      258.81      282.94     10.98 o 
   6  -3   6     1174.99     1118.87     23.30 o 
   7  -3   6       27.89       44.60      5.78 o 
   8  -3   6       40.80       29.34      5.43 o 
   9  -3   6       24.53       31.93      8.60 o 
  10  -3   6       29.14       23.38      8.22 o 
  -9  -2   6        0.28        2.08      4.02 o 
  -8  -2   6       63.43       59.39      7.00 o 
  -7  -2   6       31.37       36.12      5.69 o 
  -6  -2   6      237.63      232.24     10.44 o 
  -5  -2   6        9.70       10.66      5.49 o 
  -4  -2   6     1125.87     1107.94     28.51 o 
  -3  -2   6      125.54      126.62     11.42 o 
  -2  -2   6     1595.90     1347.29     16.47 o 
  -1  -2   6     1403.51     1378.31     16.78 o 
   0  -2   6      151.79      140.31      8.19 o 
   1  -2   6       10.18       12.42      2.18 o 
   2  -2   6       57.07       67.88      3.62 o 
   3  -2   6       20.64       36.11      2.97 o 
   4  -2   6      160.28      177.02      5.77 o 
   5  -2   6      269.02      236.76     12.66 o 
   6  -2   6     2421.72     2387.38     35.47 o 
   7  -2   6      541.63      574.78     15.99 o 
   8  -2   6      652.82      694.55     19.61 o 
   9  -2   6      519.48      510.35     24.76 o 
  10  -2   6       22.62       27.13      8.27 o 
 -10  -1   6      179.61      206.65     12.17 o 
  -9  -1   6       99.48       86.46      8.22 o 
  -8  -1   6       19.67       17.41      6.37 o 
  -7  -1   6        3.69       -2.03      3.01 o 
  -6  -1   6      354.19      321.71     12.04 o 
  -5  -1   6       70.69       56.28     10.70 o 
  -4  -1   6      763.27      746.33     17.15 o 
  -3  -1   6        1.14        8.92      2.97 o 
  -2  -1   6     2986.88     3161.36     29.53 o 
  -1  -1   6      295.12      332.69      7.01 o 
   0  -1   6     2027.39     1962.26     20.92 o 
   1  -1   6      658.22      627.50     10.16 o 
   2  -1   6      270.34      297.80      6.88 o 
   3  -1   6     3474.81     3679.18     34.21 o 
   4  -1   6      229.13      205.59      8.36 o 
   5  -1   6        7.47       15.83      2.54 o 
   6  -1   6     1051.14     1024.02     15.44 o 
   7  -1   6      274.99      267.72      7.97 o 
   8  -1   6      159.95      132.58     12.63 o 
   9  -1   6       44.72       31.88      8.27 o 
  10  -1   6      159.00      139.09     14.01 o 
  11  -1   6       24.06       26.14      8.55 o 
 -10   0   6       42.62       57.77      7.55 o 
  -9   0   6        4.57        0.79      5.02 o 
  -8   0   6      713.80      673.53     19.08 o 
  -7   0   6        4.27        1.20      3.16 o 
  -6   0   6      611.10      571.51     20.49 o 
  -5   0   6      186.87      184.44      8.72 o 
  -4   0   6       39.17       50.60      5.57 o 
  -3   0   6        6.40       17.94      3.31 o 
  -2   0   6      713.11      678.00      9.56 o 
  -1   0   6      113.92       85.29      4.88 o 
   0   0   6       10.59        7.70      1.81 o 
   1   0   6      791.91      786.82     11.29 o 
   2   0   6     5612.04     5583.13     46.79 o 
   3   0   6      761.26      721.58     10.91 o 
   4   0   6     5644.40     5516.05     56.31 o 
   5   0   6     2322.24     2301.67     24.62 o 
   6   0   6       58.08       69.84      8.66 o 
   7   0   6      518.66      511.19     13.64 o 
   8   0   6      179.09      198.53      9.16 o 
   9   0   6        0.48       -0.93      2.94 o 
  10   0   6        2.08        1.21      5.57 o 
  11   0   6        8.14       11.03      6.84 o 
 -10   1   6        5.65       14.32      4.90 o 
  -9   1   6       22.25       21.40      5.20 o 
  -8   1   6      107.22      110.69      8.50 o 
  -7   1   6       35.98       45.95      6.87 o 
  -6   1   6      200.90      213.59      9.54 o 
  -5   1   6      175.51      177.77      9.27 o 
  -4   1   6     1993.55     1868.91     28.27 o 
  -3   1   6      284.03      203.09      8.02 o 
  -2   1   6      282.99      251.30      8.21 o 
  -1   1   6      194.97      240.27      5.66 o 
   0   1   6     1403.81     1425.30     16.06 o 
   1   1   6     1062.58      995.38     12.67 o 
   2   1   6      339.76      331.69      6.77 o 
   3   1   6      348.40      291.96      6.36 o 
   4   1   6       45.98       67.54      7.20 o 
   5   1   6      350.07      388.68      7.91 o 
   6   1   6      179.61      224.75      6.43 o 
   7   1   6      200.15      180.95      8.38 o 
   8   1   6      143.31      142.42      7.95 o 
   9   1   6      617.21      592.70     16.38 o 
  10   1   6        0.44        4.62      3.47 o 
  11   1   6      707.18      687.64     19.38 o 
  12   1   6        3.24        8.77      6.89 o 
  -9   2   6       14.70       20.02      5.00 o 
  -8   2   6        9.23        7.27      7.14 o 
  -7   2   6        2.62        1.62      2.92 o 
  -6   2   6      124.29      131.41      7.84 o 
  -5   2   6      249.51      265.42      9.97 o 
  -4   2   6      241.17      277.78      9.74 o 
  -3   2   6       40.96       51.08      4.49 o 
  -2   2   6        3.73        0.87      1.30 o 
  -1   2   6     1333.25     1320.35     15.25 o 
   0   2   6     3485.36     3309.08     29.86 o 
   1   2   6     3194.24     3420.01     30.50 o 
   2   2   6     3007.73     2840.90     46.37 o 
   3   2   6      341.74      381.24      7.75 o 
   4   2   6      381.63      408.26      7.07 o 
   5   2   6      167.07      182.38      7.37 o 
   6   2   6      769.78      777.49     27.05 o 
   7   2   6       14.62       20.86      4.96 o 
   8   2   6      387.18      401.51     12.94 o 
   9   2   6       67.32       66.38     14.31 o 
  10   2   6       26.50       28.47      5.35 o 
  11   2   6      113.71      112.85      8.84 o 
  12   2   6       14.55        9.29      4.49 o 
  -9   3   6       17.64        8.17      4.19 o 
  -8   3   6      312.51      287.62     19.47 o 
  -7   3   6       14.63       13.06      5.98 o 
  -6   3   6     1071.02     1005.05     21.21 o 
  -5   3   6      734.40      691.64     16.48 o 
  -4   3   6     1734.87     1774.33     27.43 o 
  -3   3   6       65.20       57.53      4.73 o 
  -2   3   6      965.89     1048.26     13.39 o 
  -1   3   6      672.91      663.55      9.94 o 
   0   3   6      860.12     1024.77     12.80 o 
   1   3   6     1261.52     1179.65     13.78 o 
   2   3   6     7765.21     7825.14    129.14 o 
   3   3   6      140.30      165.68      6.63 o 
   4   3   6      765.39      659.47     13.81 o 
   5   3   6      773.75      707.34     15.05 o 
   6   3   6      832.76      841.74     17.52 o 
   7   3   6       60.84       52.96      5.42 o 
   8   3   6      337.38      345.98     12.19 o 
   9   3   6      511.27      505.41     15.33 o 
  10   3   6      259.37      270.35     21.23 o 
  11   3   6       81.31       56.79      7.61 o 
  12   3   6        4.58        6.05      4.37 o 
  -9   4   6        9.49        0.76      3.55 o 
  -8   4   6      128.91      108.33      8.35 o 
  -7   4   6        2.12        2.57      3.06 o 
  -6   4   6      299.43      303.26     11.41 o 
  -5   4   6        0.42       -2.10      2.46 o 
  -4   4   6     2452.17     2377.59     33.36 o 
  -3   4   6      236.62      242.67      8.60 o 
  -2   4   6     6018.03     6110.98     51.31 o 
  -1   4   6        0.73        5.33      1.65 o 
   0   4   6     7301.24     7723.29     61.53 o 
   1   4   6     1698.15     1573.66     17.00 o 
   2   4   6       90.92       65.34      3.94 o 
   3   4   6     2454.98     2425.97     33.37 o 
   4   4   6     2656.85     2419.38     31.57 o 
   5   4   6     1101.73     1052.16     19.14 o 
   6   4   6      692.82      749.16     16.82 o 
   7   4   6        0.70       -3.27      3.67 o 
   8   4   6     2411.62     2491.25     37.30 o 
   9   4   6      860.96      859.04     22.00 o 
  10   4   6      457.77      429.29     23.25 o 
  11   4   6      302.51      349.73     14.10 o 
  12   4   6        9.37       20.68      7.28 o 
  -9   5   6       18.87        0.28      5.90 o 
  -8   5   6      175.51      210.52     10.87 o 
  -7   5   6       10.09       10.88      3.90 o 
  -6   5   6      751.06      763.31     36.84 o 
  -5   5   6        1.84        4.85      3.09 o 
  -4   5   6       70.72       77.87      5.81 o 
  -3   5   6      407.82      414.46     11.72 o 
  -2   5   6      146.11      156.84      7.36 o 
  -1   5   6     1120.50     1111.04     14.61 o 
   0   5   6     3589.30     3613.37     33.01 o 
   1   5   6        3.02        3.14      1.51 o 
   2   5   6      116.55       95.38      4.35 o 
   3   5   6      709.37      842.54     23.16 o 
   4   5   6      760.69      658.26     14.12 o 
   5   5   6     2064.99     2009.08     29.13 o 
   6   5   6     1388.29     1294.65     22.90 o 
   7   5   6     3079.25     3018.59     41.34 o 
   8   5   6      124.93      113.45     10.09 o 
   9   5   6      221.41      221.12     10.58 o 
  10   5   6        5.62        3.11      3.74 o 
  11   5   6       27.01       29.65      9.02 o 
  12   5   6       12.26       13.79      7.06 o 
  -8   6   6        0.28        3.47      6.07 o 
  -7   6   6       14.22       30.28      8.38 o 
  -6   6   6       51.02       49.99      5.69 o 
  -5   6   6      120.99      146.80      8.02 o 
  -4   6   6      849.62      836.90     17.80 o 
  -3   6   6     1696.08     1677.97     20.75 o 
  -2   6   6     3684.69     3788.78     36.83 o 
  -1   6   6        2.02        1.78      1.83 o 
   0   6   6       57.65       60.38      3.50 o 
   1   6   6       13.71        6.71      1.82 o 
   2   6   6     1787.53     1850.29     19.88 o 
   3   6   6      316.97      289.62      6.16 o 
   4   6   6      363.09      333.83     10.18 o 
   5   6   6      424.78      370.30     11.22 o 
   6   6   6      767.04      742.05     16.90 o 
   7   6   6      649.39      612.27     17.21 o 
   8   6   6       28.54       38.11      5.50 o 
   9   6   6      846.21      910.87     21.64 o 
  10   6   6       34.27       43.12     10.73 o 
  11   6   6       13.74       14.05      4.92 o 
  12   6   6      111.07      106.49     13.35 o 
  -8   7   6       41.96       37.12     10.48 o 
  -7   7   6        8.99        5.51      6.23 o 
  -6   7   6        5.58        6.67      5.74 o 
  -5   7   6      190.20      168.81     14.34 o 
  -4   7   6       67.90       60.26      5.82 o 
  -3   7   6        1.11       -1.06      2.19 o 
  -2   7   6     1685.14     1633.92     20.60 o 
  -1   7   6       82.50       75.13      6.41 o 
   0   7   6     1118.79     1148.59     15.76 o 
   1   7   6     2791.13     2594.90     26.78 o 
   2   7   6      449.56      455.08      8.85 o 
   3   7   6     1168.42     1214.85     38.30 o 
   4   7   6       56.88       73.20      5.44 o 
   5   7   6       84.59       94.63     10.51 o 
   6   7   6        0.71       -1.19      2.50 o 
   7   7   6        1.14        3.15      3.17 o 
   8   7   6      211.24      221.76     11.44 o 
   9   7   6       70.82       70.37      8.05 o 
  10   7   6        0.20        4.77      4.02 o 
  11   7   6       12.73       11.39      4.77 o 
  -7   8   6        6.64       11.08      7.45 o 
  -6   8   6     1145.56     1222.16     40.64 o 
  -5   8   6       26.14       38.88      9.15 o 
  -4   8   6      124.61      140.38      8.49 o 
  -3   8   6      189.44      220.85      9.76 o 
  -2   8   6       79.95       75.53      6.18 o 
  -1   8   6       11.64        7.35      2.30 o 
   0   8   6      859.34      963.08     17.94 o 
   1   8   6      148.08      123.06      5.21 o 
   2   8   6     1339.30     1425.67     18.32 o 
   3   8   6      225.73      221.93     11.31 o 
   4   8   6     2674.44     2688.47     36.64 o 
   5   8   6      571.44      535.48     14.67 o 
   6   8   6     1143.74     1169.08     22.75 o 
   7   8   6     1038.89     1033.03     22.34 o 
   8   8   6       56.00       57.02      6.37 o 
   9   8   6        0.48        0.09      3.41 o 
  10   8   6       14.34       16.63      5.31 o 
  11   8   6        9.77        0.81      4.45 o 
  -5   9   6      124.12       93.70     12.63 o 
  -4   9   6      434.37      420.56     14.61 o 
  -3   9   6       28.45       24.03      4.80 o 
  -2   9   6     2019.14     2144.97     34.23 o 
  -1   9   6       74.90       94.80      6.80 o 
   0   9   6        5.12        3.46      2.85 o 
   1   9   6        2.02        2.19      1.97 o 
   2   9   6       69.72       58.96      4.04 o 
   3   9   6       39.28       53.42      5.23 o 
   4   9   6       31.49       29.77     10.34 o 
   5   9   6       98.29       98.64      7.09 o 
   6   9   6       48.81       60.28      9.65 o 
   7   9   6       21.09       21.32      4.55 o 
   8   9   6       47.83       33.57      5.54 o 
   9   9   6       35.07       26.44      5.46 o 
  10   9   6       75.88       69.33      7.94 o 
  -5  10   6       52.90       47.26     10.42 o 
  -4  10   6        7.31        8.16      5.82 o 
  -3  10   6       17.22       15.29      4.62 o 
  -2  10   6      149.89      167.24      9.46 o 
  -1  10   6      305.71      259.86     11.03 o 
   0  10   6       20.81       20.67      4.37 o 
   1  10   6      584.29      556.87     15.30 o 
   2  10   6     1010.89     1129.95     33.59 o 
   3  10   6      465.79      466.56     20.85 o 
   4  10   6        1.32       -0.38      2.81 o 
   5  10   6      261.57      240.87     10.32 o 
   6  10   6      105.78      107.85      7.79 o 
   7  10   6      271.44      324.66     19.14 o 
   8  10   6       55.79       47.54      8.99 o 
   9  10   6       60.87       70.79      7.68 o 
  10  10   6       50.54       62.83      7.74 o 
  -4  11   6       69.41       62.16     17.15 o 
  -3  11   6       80.58       74.00      7.94 o 
  -2  11   6        8.14        9.30      4.21 o 
  -1  11   6      614.45      604.48     17.88 o 
   0  11   6       20.77        7.71      3.77 o 
   1  11   6       86.02      101.72     11.91 o 
   2  11   6       11.55       14.78      6.67 o 
   3  11   6       52.53       55.59      9.65 o 
   4  11   6        3.46        0.83      4.47 o 
   5  11   6      234.56      229.70     15.77 o 
   6  11   6        0.59        1.46      3.86 o 
   7  11   6      149.17      155.49      9.52 o 
   8  11   6       29.34       22.19      5.28 o 
   9  11   6      193.03      174.14     10.85 o 
  -2  12   6      301.70      328.07     14.38 o 
  -1  12   6       46.78       50.00      9.87 o 
   0  12   6      609.37      600.08     18.37 o 
   1  12   6      102.36       58.68     10.37 o 
   2  12   6      493.42      457.13     23.44 o 
   3  12   6      420.75      447.64     22.61 o 
   4  12   6        6.04       13.02      6.40 o 
   5  12   6      149.06      144.05     14.01 o 
   6  12   6        1.53        1.10      5.63 o 
   7  12   6        9.11        6.34      6.62 o 
   8  12   6       75.10       97.23     12.68 o 
   0  13   6       29.08       25.04      8.38 o 
   1  13   6        1.17        0.61      5.79 o 
   2  13   6        0.73        2.04      6.01 o 
   3  13   6        0.29        2.26      5.02 o 
   4  13   6      120.96      103.96     13.02 o 
   5  13   6       44.56       22.83      7.22 o 
  -4  -8   7        3.96       -7.20      4.80 o 
  -3  -8   7      123.27      101.92     14.28 o 
  -2  -8   7       10.70       23.99      8.99 o 
  -1  -8   7      519.63      563.46     28.84 o 
   0  -8   7      249.12      206.96     11.45 o 
   1  -8   7      176.01      189.74     11.45 o 
   2  -8   7        2.38       -1.89      3.26 o 
   3  -8   7       13.55       16.46      5.29 o 
  -5  -7   7       20.84       26.09      9.15 o 
  -4  -7   7       13.49       22.45      8.71 o 
  -3  -7   7       22.97       16.99      7.45 o 
  -2  -7   7        0.42        2.43      6.51 o 
  -1  -7   7        2.17        1.65      6.95 o 
   0  -7   7       94.97       86.14      8.52 o 
   1  -7   7      276.66      248.37     11.89 o 
   2  -7   7      174.51      165.23     10.36 o 
   3  -7   7     1006.92      980.24     41.31 o 
   4  -7   7       77.01       66.69      8.05 o 
   5  -7   7       81.00       84.92     17.37 o 
  -7  -6   7        0.25        0.02      4.24 o 
  -6  -6   7      170.26      172.07     10.64 o 
  -5  -6   7      141.90      182.76     16.93 o 
  -4  -6   7      180.84      189.88     16.60 o 
  -3  -6   7       64.53       77.87     11.75 o 
  -2  -6   7      297.66      314.18     20.24 o 
  -1  -6   7        0.63        5.03      3.58 o 
   0  -6   7      724.75      750.67     19.19 o 
   1  -6   7      608.55      575.95     17.98 o 
   2  -6   7        1.65        4.36      3.46 o 
   3  -6   7        0.72       -3.40      2.80 o 
   4  -6   7       23.24       20.33      5.16 o 
   5  -6   7       53.51       92.13     20.57 o 
   6  -6   7       48.87       52.28      7.48 o 
   7  -6   7        3.12        4.59      5.14 o 
  -7  -5   7       21.36       31.53      6.14 o 
  -6  -5   7      153.21      138.85      9.53 o 
  -5  -5   7      219.84      256.48     11.88 o 
  -4  -5   7      284.52      275.51     11.71 o 
  -3  -5   7       37.03       52.76      5.99 o 
  -2  -5   7      969.24     1057.48     34.69 o 
  -1  -5   7      777.17      821.84     18.87 o 
   0  -5   7      120.79      117.02     12.44 o 
   1  -5   7      483.98      487.32     16.90 o 
   2  -5   7       89.83       74.16      6.67 o 
   3  -5   7      226.73      238.87     19.38 o 
   4  -5   7      244.19      258.02     13.40 o 
   5  -5   7        0.35        0.45      3.29 o 
   6  -5   7      209.53      220.73     11.76 o 
   7  -5   7       77.50      102.58      9.28 o 
   8  -5   7        3.38        7.67      4.97 o 
  -8  -4   7       92.90       77.22      8.17 o 
  -7  -4   7        4.37        1.42      3.95 o 
  -6  -4   7       22.96       27.48     10.06 o 
  -5  -4   7       75.71       99.82      7.89 o 
  -4  -4   7      208.45      206.67     11.64 o 
  -3  -4   7      129.10      119.60     12.49 o 
  -2  -4   7      910.42      924.61     19.51 o 
  -1  -4   7       27.64       29.07      5.66 o 
   0  -4   7       67.90       63.42      5.84 o 
   1  -4   7      463.12      471.04     13.83 o 
   2  -4   7       30.29       46.76      5.38 o 
   3  -4   7      108.00      123.77      7.92 o 
   4  -4   7      241.59      236.26     10.70 o 
   5  -4   7      651.67      629.61     18.03 o 
   6  -4   7       90.75      102.73      8.34 o 
   7  -4   7      243.83      244.10     21.81 o 
   8  -4   7      243.27      234.79     20.85 o 
   9  -4   7       71.24       74.73     12.74 o 
  -8  -3   7       38.68       41.30      6.63 o 
  -7  -3   7       78.71       76.36      7.64 o 
  -6  -3   7        0.90        2.99      6.56 o 
  -5  -3   7       15.34       14.94      4.49 o 
  -4  -3   7       65.98       51.22      5.72 o 
  -3  -3   7       13.09       12.22      3.58 o 
  -2  -3   7       17.47       14.28      3.65 o 
  -1  -3   7      818.01      814.14     13.29 o 
   0  -3   7        1.15       -1.02      1.94 o 
   1  -3   7     1579.97     1593.33     19.94 o 
   2  -3   7      212.48      203.24      9.14 o 
   3  -3   7        1.41       -4.35      3.42 o 
   4  -3   7       64.96       56.31     15.36 o 
   5  -3   7       41.81       50.88      6.00 o 
   6  -3   7       25.97       24.55      4.96 o 
   7  -3   7      250.37      270.02     12.01 o 
   8  -3   7       99.95       96.95     12.68 o 
   9  -3   7       19.16       21.73      8.44 o 
  -9  -2   7        7.29        2.09      4.50 o 
  -8  -2   7       27.59       27.18      5.86 o 
  -7  -2   7      158.79      192.02     13.57 o 
  -6  -2   7       24.98       34.09      5.53 o 
  -5  -2   7        9.27        8.60      3.58 o 
  -4  -2   7        5.20        7.15      3.41 o 
  -3  -2   7       45.71       48.98      8.66 o 
  -2  -2   7      111.49      136.41      7.26 o 
  -1  -2   7      417.00      450.85     12.00 o 
   0  -2   7      353.35      386.57      8.54 o 
   1  -2   7        1.55        4.64      3.09 o 
   2  -2   7       15.69       18.13      2.70 o 
   3  -2   7      287.01      282.74      7.48 o 
   4  -2   7      590.62      542.61     11.91 o 
   5  -2   7     2093.07     1972.39     31.44 o 
   6  -2   7       39.04       39.29      5.32 o 
   7  -2   7      150.34      157.12      9.01 o 
   8  -2   7        1.39        1.27      5.07 o 
   9  -2   7       10.44        9.60      6.51 o 
  10  -2   7       23.36       26.03      8.99 o 
  -9  -1   7       47.14       51.53      6.99 o 
  -8  -1   7      190.05      168.72     10.57 o 
  -7  -1   7      116.27      104.91      8.38 o 
  -6  -1   7      186.09      171.50      9.44 o 
  -5  -1   7      295.34      330.56     14.09 o 
  -4  -1   7     1233.09     1151.78     22.34 o 
  -3  -1   7     2148.78     2219.75     43.90 o 
  -2  -1   7      800.67      791.03     21.73 o 
  -1  -1   7      117.74      160.57      5.34 o 
   0  -1   7      183.62      178.49      5.64 o 
   1  -1   7      917.77      950.19     13.81 o 
   2  -1   7     2413.02     2375.90     25.20 o 
   3  -1   7       18.73       16.67      2.56 o 
   4  -1   7      144.66      171.39     10.08 o 
   5  -1   7     2441.99     2506.31     27.55 o 
   6  -1   7       46.04       40.63      3.76 o 
   7  -1   7       60.72       68.72     10.04 o 
   8  -1   7      780.46      810.19     30.55 o 
   9  -1   7       54.09       50.90     10.04 o 
  10  -1   7      283.83      290.86     19.52 o 
  11  -1   7       18.59       12.13      7.17 o 
  -9   0   7       16.18       11.55      4.67 o 
  -8   0   7       53.75       41.73      6.92 o 
  -7   0   7       25.99       29.82      5.16 o 
  -6   0   7     1269.33     1323.96     35.63 o 
  -5   0   7       65.82       85.88      7.03 o 
  -4   0   7      409.83      412.17     12.58 o 
  -3   0   7      197.71      173.36      8.15 o 
  -2   0   7       81.68       80.85      5.48 o 
  -1   0   7       21.94       34.59      2.98 o 
   0   0   7      625.33      589.94     10.06 o 
   1   0   7     4208.74     4068.25     36.95 o 
   2   0   7     2290.68     2203.52     23.48 o 
   3   0   7      599.17      598.55     10.49 o 
   4   0   7     1199.24     1374.83     17.52 o 
   5   0   7      133.91      120.65      5.18 o 
   6   0   7      742.49      797.37     17.24 o 
   7   0   7        4.74       10.44      3.49 o 
   8   0   7       32.89       37.17      5.05 o 
   9   0   7      383.07      386.93     21.51 o 
  10   0   7        5.90       16.99      6.95 o 
  11   0   7      180.74      198.37     17.10 o 
  -9   1   7        4.10        7.71      4.11 o 
  -8   1   7      136.97      164.61     10.28 o 
  -7   1   7      341.08      320.84     12.83 o 
  -6   1   7      342.49      331.11     12.36 o 
  -5   1   7      199.96      230.84      9.80 o 
  -4   1   7       70.03       69.63      6.62 o 
  -3   1   7      486.70      461.47     25.09 o 
  -2   1   7      135.43      141.05      6.89 o 
  -1   1   7      256.91      250.75     11.31 o 
   0   1   7       72.36       53.60      3.57 o 
   1   1   7      564.02      523.03     16.22 o 
   2   1   7       18.49       32.93      2.81 o 
   3   1   7     1053.23     1030.58     13.91 o 
   4   1   7      317.57      318.65      7.33 o 
   5   1   7     1889.01     1922.57     21.77 o 
   6   1   7        7.23        4.03      2.87 o 
   7   1   7       40.09       42.95      5.05 o 
   8   1   7       13.37       12.58      3.67 o 
   9   1   7      390.16      397.37     22.78 o 
  10   1   7       60.30       49.14      6.28 o 
  11   1   7      307.51      365.58     22.17 o 
  -9   2   7       12.77        8.26      5.16 o 
  -8   2   7        6.28        1.13      3.63 o 
  -7   2   7       52.88       41.56      5.93 o 
  -6   2   7       37.97       37.28      5.36 o 
  -5   2   7       55.26       57.44      9.02 o 
  -4   2   7      266.84      251.48     18.42 o 
  -3   2   7     3567.35     3573.79     45.88 o 
  -2   2   7        9.87       26.69      2.58 o 
  -1   2   7      929.52      940.91     19.11 o 
   0   2   7     2703.60     2779.60     27.10 o 
   1   2   7     1339.18     1302.54     17.18 o 
   2   2   7      774.00      682.61     10.47 o 
   3   2   7     3152.67     3212.93     29.97 o 
   4   2   7      504.45      481.57      8.52 o 
   5   2   7      153.17      140.97      7.15 o 
   6   2   7      287.17      258.57      9.79 o 
   7   2   7      368.87      376.03     13.65 o 
   8   2   7        1.03       -0.16      2.78 o 
   9   2   7      770.43      725.74     18.55 o 
  10   2   7        1.04        0.55      3.40 o 
  11   2   7       29.66       22.63     10.01 o 
  -9   3   7       56.77       62.29      7.46 o 
  -8   3   7        1.09        5.45      3.59 o 
  -7   3   7       28.95       25.36      4.98 o 
  -6   3   7      353.43      349.61     12.80 o 
  -5   3   7       98.84       93.24      6.81 o 
  -4   3   7      260.52      246.16      9.58 o 
  -3   3   7      118.06       94.25      6.12 o 
  -2   3   7      819.15      849.79     12.27 o 
  -1   3   7      138.35      138.50      4.83 o 
   0   3   7       29.20       27.60      4.26 o 
   1   3   7     8499.79     8110.02     93.65 o 
   2   3   7     2760.27     2527.13     32.43 o 
   3   3   7       71.50       64.48      4.48 o 
   4   3   7      682.15      711.22     15.08 o 
   5   3   7       27.73       18.22      3.78 o 
   6   3   7     4943.27     4860.68     83.14 o 
   7   3   7     2073.26     1961.91     30.94 o 
   8   3   7       99.44      102.79      7.44 o 
   9   3   7      563.32      602.58     23.22 o 
  10   3   7        2.79        0.23      3.42 o 
  11   3   7       18.84       27.67      8.24 o 
  12   3   7       63.22       60.07      7.61 o 
  -9   4   7       76.97       81.97      8.45 o 
  -8   4   7      192.83      216.52     11.50 o 
  -7   4   7       19.85       24.57      7.45 o 
  -6   4   7      487.69      446.64     14.35 o 
  -5   4   7       72.80       84.24      7.25 o 
  -4   4   7       47.94       48.27      8.30 o 
  -3   4   7     3599.48     3529.73     43.99 o 
  -2   4   7     6452.57     6514.67     81.26 o 
  -1   4   7      568.40      475.30      8.94 o 
   0   4   7      963.02      907.75     12.69 o 
   1   4   7        4.98        2.14      1.51 o 
   2   4   7      541.47      597.79      9.20 o 
   3   4   7      120.69      128.26      6.34 o 
   4   4   7       56.90       47.50      4.50 o 
   5   4   7      369.28      329.46     10.68 o 
   6   4   7       44.23       25.81      6.67 o 
   7   4   7      912.77      964.64     20.43 o 
   8   4   7      117.93      114.18      7.86 o 
   9   4   7        3.15       -0.56      2.97 o 
  10   4   7      497.91      472.00     16.02 o 
  11   4   7        3.13        5.17      4.33 o 
  12   4   7       10.29       13.89      4.91 o 
  -8   5   7       61.07       53.63      6.86 o 
  -7   5   7        0.26       -4.02      3.78 o 
  -6   5   7      364.16      378.60     21.62 o 
  -5   5   7      118.71       90.63      6.85 o 
  -4   5   7     1342.49     1347.64     42.71 o 
  -3   5   7      190.86      185.91      8.28 o 
  -2   5   7      163.45      197.20      6.24 o 
  -1   5   7       99.92       91.56      4.34 o 
   0   5   7      571.89      580.88     10.11 o 
   1   5   7      192.53      197.37      7.76 o 
   2   5   7      393.04      418.92      7.68 o 
   3   5   7     1705.40     1704.19     25.29 o 
   4   5   7     1747.77     1619.75     25.16 o 
   5   5   7      365.92      373.77     11.49 o 
   6   5   7      619.61      676.87     34.36 o 
   7   5   7      733.47      765.49     18.24 o 
   8   5   7       99.62      132.17      8.46 o 
   9   5   7       67.16       65.48      7.20 o 
  10   5   7        3.12       -1.48      3.49 o 
  11   5   7        5.71        1.02      4.25 o 
  12   5   7        3.78        4.85      4.36 o 
  -8   6   7        2.04       -2.37      5.63 o 
  -7   6   7      440.11      406.56     22.94 o 
  -6   6   7      263.04      266.90     16.57 o 
  -5   6   7     1271.32     1230.26     24.13 o 
  -4   6   7      918.88      922.38     19.61 o 
  -3   6   7        9.96       10.86      3.19 o 
  -2   6   7      250.62      263.35      7.72 o 
  -1   6   7      511.52      425.87      9.36 o 
   0   6   7     1628.87     1651.22     22.67 o 
   1   6   7      573.42      534.63      9.61 o 
   2   6   7      865.30      921.66     33.31 o 
   3   6   7     1603.09     1623.58     25.04 o 
   4   6   7       21.08       25.50      3.95 o 
   5   6   7     1597.19     1618.29     36.40 o 
   6   6   7      269.41      265.18     10.28 o 
   7   6   7     1068.96      964.67     33.83 o 
   8   6   7        5.02        6.77      3.45 o 
   9   6   7        6.85        0.00      3.42 o 
  10   6   7       27.24       32.01      5.80 o 
  11   6   7       31.49       33.85      6.31 o 
  -7   7   7        6.46       16.10      8.05 o 
  -6   7   7       43.71       45.66      9.87 o 
  -5   7   7       43.67       41.97      9.32 o 
  -4   7   7       58.57       61.72      5.81 o 
  -3   7   7      604.82      599.21     12.61 o 
  -2   7   7      269.27      326.42      8.63 o 
  -1   7   7     2556.07     2636.11     28.44 o 
   0   7   7      364.54      413.90     11.45 o 
   1   7   7      607.01      639.86     11.21 o 
   2   7   7     1792.41     1817.09     22.45 o 
   3   7   7     1603.80     1675.98     26.20 o 
   4   7   7      510.60      456.49     12.70 o 
   5   7   7     1859.98     1706.62     60.39 o 
   6   7   7     1348.27     1371.83     25.04 o 
   7   7   7      150.22      170.46     20.18 o 
   8   7   7      443.48      465.84     15.12 o 
   9   7   7        3.01       -3.29      2.96 o 
  10   7   7       47.55       71.11      7.84 o 
  11   7   7       75.21       68.16     13.29 o 
  -7   8   7      143.42      133.57     15.39 o 
  -6   8   7       52.94       65.68     11.64 o 
  -5   8   7        2.67        0.50      5.24 o 
  -4   8   7      161.71      167.87     14.39 o 
  -3   8   7      258.85      227.30     10.02 o 
  -2   8   7      368.13      320.50      8.83 o 
  -1   8   7      302.17      273.97      8.76 o 
   0   8   7      120.27      146.32      5.89 o 
   1   8   7       14.88       24.95      3.01 o 
   2   8   7      494.35      434.84     12.30 o 
   3   8   7     2564.81     2522.20     35.00 o 
   4   8   7       11.81        2.20      2.63 o 
   5   8   7       18.91       11.41      3.59 o 
   6   8   7      203.21      244.53     10.36 o 
   7   8   7       72.87       72.20     10.81 o 
   8   8   7      144.07      157.55      9.46 o 
   9   8   7       57.73       48.16      6.46 o 
  10   8   7       64.98       80.74      8.27 o 
  11   8   7       46.27       35.28      6.82 o 
  -6   9   7      110.56      175.65     16.82 o 
  -5   9   7       53.82       68.05     11.36 o 
  -4   9   7       18.50       21.45      7.06 o 
  -3   9   7       45.66       54.61      6.19 o 
  -2   9   7      104.61       79.74      7.03 o 
  -1   9   7      218.79      199.31      9.14 o 
   0   9   7      474.13      530.32     11.26 o 
   1   9   7       32.03       31.39      3.42 o 
   2   9   7       64.32       62.57      5.52 o 
   3   9   7      283.08      289.84     23.47 o 
   4   9   7      870.75      930.21     19.79 o 
   5   9   7        0.76       -3.32      2.56 o 
   6   9   7       19.53       18.60      4.24 o 
   7   9   7        3.41        6.50      4.66 o 
   8   9   7       39.33       34.60      5.76 o 
   9   9   7       35.91       20.50      6.84 o 
  10   9   7      278.01      263.90     13.51 o 
  -5  10   7        0.64       -5.57      4.85 o 
  -4  10   7      120.69      145.32     14.56 o 
  -3  10   7      172.10      164.82      9.96 o 
  -2  10   7        0.45        1.27      4.38 o 
  -1  10   7     1026.89     1070.48     44.86 o 
   0  10   7        9.25        7.48      6.62 o 
   1  10   7      168.99      178.96     13.24 o 
   2  10   7      347.54      273.15     16.10 o 
   3  10   7      366.24      363.21     20.24 o 
   4  10   7        8.46       14.13      9.54 o 
   5  10   7       61.38       87.76      7.09 o 
   6  10   7        0.56        1.84      3.28 o 
   7  10   7      185.74      176.10      9.88 o 
   8  10   7        0.76       -3.90      3.55 o 
   9  10   7      121.69      122.21      9.35 o 
  10  10   7        4.95       -3.33      3.71 o 
  -4  11   7      104.12      124.53     14.61 o 
  -3  11   7      280.35      303.82     13.57 o 
  -2  11   7      333.18      342.88     13.80 o 
  -1  11   7      215.69      199.68     14.39 o 
   0  11   7        0.54        1.95      4.55 o 
   1  11   7      144.57      134.67     12.90 o 
   2  11   7      205.12      154.36     13.68 o 
   3  11   7      647.21      669.01     27.08 o 
   4  11   7      434.36      427.74     21.29 o 
   5  11   7      354.92      361.03     13.38 o 
   6  11   7      332.54      333.81     13.16 o 
   7  11   7      252.71      241.54     14.45 o 
   8  11   7      222.65      243.24     12.09 o 
   9  11   7      167.36      175.10     10.98 o 
  -2  12   7        4.44        1.27      4.13 o 
  -1  12   7      543.53      555.44     17.91 o 
   0  12   7       17.83       26.86      8.16 o 
   1  12   7      289.16      337.24     20.07 o 
   2  12   7      178.24      184.53     15.55 o 
   3  12   7      134.01      101.03     12.52 o 
   4  12   7      313.66      267.20     17.98 o 
   5  12   7      253.36      271.33     18.86 o 
   6  12   7       80.48       92.37     12.41 o 
   7  12   7      367.84      376.23     21.89 o 
   8  12   7        2.66        0.08      4.14 o 
   0  13   7      196.58      194.01     17.37 o 
   1  13   7        0.74       -2.70      5.02 o 
   2  13   7        0.40       -1.16      5.90 o 
   3  13   7      259.00      254.46     18.75 o 
   4  13   7      537.88      574.16     27.19 o 
   5  13   7      162.38      183.59     16.27 o 
   0  -8   8        3.28        0.28      7.17 o 
  -4  -7   8       29.34       25.37      9.27 o 
  -3  -7   8       13.09        2.70      7.06 o 
  -2  -7   8       50.85       45.83     10.97 o 
  -1  -7   8      457.52      416.82     24.60 o 
   0  -7   8      166.51      191.04     17.59 o 
   1  -7   8      476.38      487.42     39.38 o 
   2  -7   8        2.47        2.74      3.82 o 
   3  -7   8        6.51        7.06      4.36 o 
   4  -7   8       84.58      101.69      9.73 o 
  -5  -6   8        9.23        6.45      6.62 o 
  -4  -6   8       32.14       41.80     10.15 o 
  -3  -6   8      184.54      232.78     18.14 o 
  -2  -6   8        2.20        0.88      6.51 o 
  -1  -6   8      483.83      534.56     26.64 o 
   0  -6   8       56.99       77.05      7.23 o 
   1  -6   8        4.01       -0.44      3.03 o 
   2  -6   8      108.18      104.02      8.54 o 
   3  -6   8       28.98       26.82      8.55 o 
   4  -6   8      288.71      311.67     18.81 o 
   5  -6   8      243.70      273.33     13.71 o 
   6  -6   8       14.69       15.73      5.47 o 
  -6  -5   8       12.77        4.71      4.28 o 
  -5  -5   8      132.88      163.51     10.41 o 
  -4  -5   8      995.78     1036.20     28.73 o 
  -3  -5   8      283.83      254.40     18.20 o 
  -2  -5   8      393.51      409.92     22.28 o 
  -1  -5   8        3.72       -4.58      6.01 o 
   0  -5   8      154.94      161.27      9.65 o 
   1  -5   8       96.76      106.07      7.81 o 
   2  -5   8       62.07       56.25      6.47 o 
   3  -5   8       24.86       24.95      5.16 o 
   4  -5   8      120.36      142.84      9.80 o 
   5  -5   8       23.53       23.83      5.48 o 
   6  -5   8      140.78      139.12     10.38 o 
   7  -5   8       62.05       46.58      7.46 o 
  -7  -4   8        2.03        4.44      4.45 o 
  -6  -4   8      147.01      164.35     12.99 o 
  -5  -4   8       11.81        6.73      4.15 o 
  -4  -4   8        0.27        3.30      4.88 o 
  -3  -4   8        4.06        5.64      3.59 o 
  -2  -4   8        8.80        8.39      3.75 o 
  -1  -4   8      188.17      197.65     15.00 o 
   0  -4   8      355.50      391.82     12.93 o 
   1  -4   8       40.16       49.27     11.36 o 
   2  -4   8       87.90      114.31      7.80 o 
   3  -4   8        0.82       -2.45      3.69 o 
   4  -4   8       98.66      122.62      8.56 o 
   5  -4   8      543.02      550.03     17.28 o 
   6  -4   8      155.98      144.08      9.93 o 
   7  -4   8        2.40       -1.23      3.43 o 
   8  -4   8        1.51       -2.76      5.57 o 
  -8  -3   8        0.90        0.79      6.81 o 
  -7  -3   8       83.87       79.58      8.12 o 
  -6  -3   8        1.28       -1.22      3.21 o 
  -5  -3   8       22.78       22.68      4.99 o 
  -4  -3   8      100.32      104.98      7.75 o 
  -3  -3   8      249.40      245.28     10.35 o 
  -2  -3   8        9.43       10.65      3.73 o 
  -1  -3   8       41.27       33.74      4.81 o 
   0  -3   8     1602.05     1649.48     22.42 o 
   1  -3   8        4.56       -2.86      3.14 o 
   2  -3   8       15.95       11.55      3.77 o 
   3  -3   8      209.76      211.73     18.03 o 
   4  -3   8      110.75      110.50      7.86 o 
   5  -3   8     1403.12     1440.02     63.59 o 
   6  -3   8      306.78      317.00     16.54 o 
   7  -3   8      172.11      185.58     16.10 o 
   8  -3   8        8.89        4.19      6.23 o 
   9  -3   8      137.51      162.91     16.93 o 
  -8  -2   8       30.33       21.54      5.51 o 
  -7  -2   8      103.13       93.52      8.49 o 
  -6  -2   8      120.47      115.86     16.57 o 
  -5  -2   8      556.16      613.72     17.58 o 
  -4  -2   8      106.58      105.54     15.80 o 
  -3  -2   8      104.05      105.27      7.29 o 
  -2  -2   8       18.96       27.86      4.48 o 
  -1  -2   8        1.48        1.81      2.64 o 
   0  -2   8      506.57      551.79     10.84 o 
   1  -2   8     1075.91     1013.50     15.55 o 
   2  -2   8       74.31       82.11      4.74 o 
   3  -2   8     3927.30     3858.47     38.16 o 
   4  -2   8     1460.53     1379.85     33.23 o 
   5  -2   8      250.63      210.35     13.18 o 
   6  -2   8        0.30        0.56      2.98 o 
   7  -2   8      205.98      199.81     15.77 o 
   8  -2   8        4.86       -1.38      4.91 o 
   9  -2   8       19.85       29.45      9.10 o 
  10  -2   8       53.74       60.11     12.24 o 
  -8  -1   8      127.94      139.54     10.14 o 
  -7  -1   8      104.30      109.93     12.49 o 
  -6  -1   8      416.31      379.83     23.85 o 
  -5  -1   8       91.28       72.69      7.03 o 
  -4  -1   8       74.06       68.44      6.29 o 
  -3  -1   8       19.86       14.85      3.78 o 
  -2  -1   8        3.52        2.15      6.51 o 
  -1  -1   8      881.11      876.50     25.42 o 
   0  -1   8        0.75        2.41      1.90 o 
   1  -1   8      625.07      602.39     11.24 o 
   2  -1   8      844.04      861.82     13.80 o 
   3  -1   8      234.18      211.30      6.86 o 
   4  -1   8      745.29      793.36     13.56 o 
   5  -1   8      279.83      317.07      8.71 o 
   6  -1   8      499.96      469.37     21.67 o 
   7  -1   8      187.52      215.19     15.72 o 
   8  -1   8      179.63      197.49     16.10 o 
   9  -1   8      115.72       86.03     12.74 o 
  10  -1   8       13.96        6.67      6.45 o 
  -8   0   8        8.38        8.91      4.20 o 
  -7   0   8        6.25        8.21      4.60 o 
  -6   0   8       22.56       14.12      4.41 o 
  -5   0   8        4.96        6.96      3.49 o 
  -4   0   8      397.14      367.87     21.98 o 
  -3   0   8     1220.67     1144.10     22.06 o 
  -2   0   8     2243.60     2200.22     31.93 o 
  -1   0   8      813.80      812.02     12.53 o 
   0   0   8      458.15      407.57      8.82 o 
   1   0   8       71.20       84.54      4.41 o 
   2   0   8      112.48      115.85      5.15 o 
   3   0   8       54.04       56.77      3.96 o 
   4   0   8        2.51        5.43      2.13 o 
   5   0   8      103.54      114.63      5.31 o 
   6   0   8      135.95      139.46      7.71 o 
   7   0   8      232.08      210.34      9.59 o 
   8   0   8      743.21      766.24     29.95 o 
   9   0   8      906.47     1030.18     36.29 o 
  10   0   8      690.32      692.78     30.39 o 
  11   0   8       51.69       64.25     11.80 o 
  -8   1   8       20.10       22.68      5.54 o 
  -7   1   8       14.41       11.07      4.34 o 
  -6   1   8        2.73        1.76      3.22 o 
  -5   1   8      554.06      546.26     15.82 o 
  -4   1   8       73.43       88.38      6.77 o 
  -3   1   8      895.55      978.84     23.11 o 
  -2   1   8      495.60      546.13     27.63 o 
  -1   1   8      224.96      199.22      9.25 o 
   0   1   8     1936.41     2029.58     22.64 o 
   1   1   8     3257.52     3258.08     45.79 o 
   2   1   8      896.19      883.28     13.34 o 
   3   1   8     1383.00     1371.28     17.62 o 
   4   1   8       13.83       13.67      4.09 o 
   5   1   8       50.29       87.13      6.16 o 
   6   1   8       73.04       64.52      5.70 o 
   7   1   8      484.93      506.71     14.57 o 
   8   1   8       20.79       16.97      4.18 o 
   9   1   8        1.13        1.61      3.53 o 
  10   1   8       98.89      106.93     13.29 o 
  11   1   8       10.95       15.61      8.22 o 
  -8   2   8        6.53        5.73     10.20 o 
  -7   2   8      139.67      138.66      9.43 o 
  -6   2   8      503.48      464.88     15.20 o 
  -5   2   8      490.46      414.41     13.68 o 
  -4   2   8       31.85       39.53      6.87 o 
  -3   2   8     1000.69      966.75     19.65 o 
  -2   2   8       52.04       49.05     11.86 o 
  -1   2   8     3023.53     2788.26     28.21 o 
   0   2   8     3388.27     3262.25     31.74 o 
   1   2   8      654.92      678.09     11.24 o 
   2   2   8      154.57      135.06      6.68 o 
   3   2   8      100.08       84.34      4.16 o 
   4   2   8     4231.55     4016.37     71.28 o 
   5   2   8     2487.64     2444.66     34.48 o 
   6   2   8     1346.53     1302.54     23.79 o 
   7   2   8     3242.48     3063.18     42.62 o 
   8   2   8        6.70        0.97      3.94 o 
   9   2   8      242.23      287.90     11.94 o 
  10   2   8       50.44       37.81      5.96 o 
  11   2   8        0.90        5.29      4.11 o 
  -8   3   8        0.17       -4.34      2.90 o 
  -7   3   8      111.99      119.08      8.94 o 
  -6   3   8      122.77      133.15     12.11 o 
  -5   3   8      795.84      833.53     24.38 o 
  -4   3   8       71.80       64.02      5.82 o 
  -3   3   8     1649.94     1596.56     27.80 o 
  -2   3   8      128.52      122.80      6.89 o 
  -1   3   8      363.89      389.86      8.63 o 
   0   3   8      556.00      629.89     15.42 o 
   1   3   8      125.84      156.73      5.41 o 
   2   3   8       21.33       18.05      2.42 o 
   3   3   8     1383.71     1287.08     21.52 o 
   4   3   8       11.76        8.27      3.12 o 
   5   3   8     1416.52     1399.48     24.16 o 
   6   3   8      132.47      104.65     15.06 o 
   7   3   8      489.06      467.94     22.58 o 
   8   3   8      170.83      161.43      8.98 o 
   9   3   8       13.01       10.84      4.05 o 
  10   3   8      112.34      132.79     17.84 o 
  11   3   8      103.34       96.30     16.32 o 
  -8   4   8       37.83       35.01      6.20 o 
  -7   4   8       60.45       56.48      7.39 o 
  -6   4   8      346.89      360.33     13.40 o 
  -5   4   8      256.00      232.68     10.43 o 
  -4   4   8        1.46        1.07      5.13 o 
  -3   4   8      108.76      117.65      7.08 o 
  -2   4   8     1224.28     1193.30     21.51 o 
  -1   4   8       18.16       14.00      2.50 o 
   0   4   8        2.16        4.78      1.96 o 
   1   4   8      279.14      246.37      6.50 o 
   2   4   8     1814.51     1548.17     18.03 o 
   3   4   8     1336.14     1451.88     26.03 o 
   4   4   8      888.84      834.57     17.45 o 
   5   4   8      460.92      455.95     13.11 o 
   6   4   8      247.23      226.30     13.65 o 
   7   4   8        5.41       -0.16      3.56 o 
   8   4   8       11.60        6.70      3.46 o 
   9   4   8      144.64      168.45      9.80 o 
  10   4   8       42.57       46.66      6.64 o 
  11   4   8       44.45       50.32     10.70 o 
  -8   5   8        7.65        1.45      5.54 o 
  -7   5   8      211.50      189.88     23.11 o 
  -6   5   8      335.61      358.47     13.30 o 
  -5   5   8       32.35       31.92      5.11 o 
  -4   5   8      675.08      677.86     19.50 o 
  -3   5   8      132.35      125.59      7.40 o 
  -2   5   8      300.99      284.33      7.64 o 
  -1   5   8      678.30      709.37     12.07 o 
   0   5   8        1.37        2.95      2.84 o 
   1   5   8      658.18      620.28     10.60 o 
   2   5   8        2.68       -1.86      1.89 o 
   3   5   8       20.06       21.91      3.71 o 
   4   5   8      134.78      163.77      7.86 o 
   5   5   8       17.43       32.41      5.24 o 
   6   5   8      412.09      444.93     13.52 o 
   7   5   8      358.60      364.37     12.67 o 
   8   5   8       22.54       26.82      6.23 o 
   9   5   8       14.94        9.52      3.97 o 
  10   5   8      105.79      113.50      8.96 o 
  11   5   8      158.58      156.16     10.66 o 
  -7   6   8      170.93      163.87     12.85 o 
  -6   6   8       13.59       10.46      6.45 o 
  -5   6   8      464.11      477.81     21.37 o 
  -4   6   8      148.51      152.52      8.74 o 
  -3   6   8     1196.99     1226.64     47.59 o 
  -2   6   8       13.24       27.23      3.25 o 
  -1   6   8      382.16      419.57      9.45 o 
   0   6   8      643.67      687.29     11.95 o 
   1   6   8      388.27      387.51      8.51 o 
   2   6   8     2618.76     2490.69     33.69 o 
   3   6   8     4335.39     4091.92     48.69 o 
   4   6   8      234.58      241.43     14.89 o 
   5   6   8      598.52      636.70     15.80 o 
   6   6   8      377.52      345.46     12.17 o 
   7   6   8       47.39       37.01      5.28 o 
   8   6   8       40.74       27.00      6.56 o 
   9   6   8       13.62       15.75      6.01 o 
  10   6   8      282.05      227.02     24.13 o 
  11   6   8        4.23        2.88      9.18 o 
  -7   7   8      275.63      287.44     20.57 o 
  -6   7   8       15.33       20.35      7.45 o 
  -5   7   8      415.46      439.57     16.16 o 
  -4   7   8       86.25       59.45      9.79 o 
  -3   7   8        9.53       11.09      3.46 o 
  -2   7   8      302.96      310.80     10.42 o 
  -1   7   8      287.19      279.54      8.32 o 
   0   7   8      316.39      372.39      8.95 o 
   1   7   8     2484.87     2474.40     37.06 o 
   2   7   8      106.23      112.51      9.13 o 
   3   7   8     1584.15     1581.27     25.75 o 
   4   7   8       38.19       52.11      5.26 o 
   5   7   8       16.15       10.97      8.58 o 
   6   7   8     2172.68     2086.46     33.22 o 
   7   7   8     1122.33     1082.14     23.15 o 
   8   7   8      101.93       94.89      8.27 o 
   9   7   8      545.86      527.48     17.20 o 
  10   7   8        5.57        0.99      6.12 o 
  11   7   8      117.68      132.60     10.45 o 
  -6   8   8      167.46      174.38     16.49 o 
  -5   8   8       38.77       35.90      9.10 o 
  -4   8   8      253.46      285.01     17.87 o 
  -3   8   8        7.39        4.53      3.04 o 
  -2   8   8      385.86      393.46     11.45 o 
  -1   8   8     1237.45     1238.28     26.86 o 
   0   8   8      263.68      295.24      8.35 o 
   1   8   8       89.77       84.13      6.92 o 
   2   8   8      143.64      143.67      8.41 o 
   3   8   8      139.18      137.12      7.30 o 
   4   8   8      507.83      465.75     27.52 o 
   5   8   8       65.29       45.88      5.42 o 
   6   8   8       15.54        7.34      3.51 o 
   7   8   8        1.56       -2.01      2.92 o 
   8   8   8      209.27      195.66     10.35 o 
   9   8   8       18.33       16.09      5.01 o 
  10   8   8      320.42      288.05     13.74 o 
  11   8   8      114.43      110.38      9.83 o 
  -5   9   8       89.66       58.51     11.14 o 
  -4   9   8       10.18        6.07      5.40 o 
  -3   9   8       69.02       75.66     10.37 o 
  -2   9   8       15.11       12.23      3.84 o 
  -1   9   8      100.44      124.42      8.88 o 
   0   9   8        4.87       -1.62      1.97 o 
   1   9   8       44.57       53.67      5.39 o 
   2   9   8      660.97      684.31     16.43 o 
   3   9   8        0.91        4.38      2.81 o 
   4   9   8      186.93      232.51     10.02 o 
   5   9   8      154.57      150.14      8.74 o 
   6   9   8        2.55       -2.62      2.71 o 
   7   9   8       41.64       53.50     10.26 o 
   8   9   8       11.60       13.64      4.54 o 
   9   9   8       40.17       12.40      4.94 o 
  10   9   8       20.02       16.88      5.54 o 
  -4  10   8      411.16      430.49     23.55 o 
  -3  10   8       98.16      106.05     12.13 o 
  -2  10   8      338.27      295.47     12.40 o 
  -1  10   8      164.60      141.98      8.75 o 
   0  10   8       71.43       88.13     10.26 o 
   1  10   8      105.74       95.52     10.48 o 
   2  10   8      522.15      503.47     16.88 o 
   3  10   8        0.46        0.85      2.93 o 
   4  10   8      162.91      151.10      8.75 o 
   5  10   8       16.08       19.47      4.60 o 
   6  10   8     1044.73     1006.85     22.79 o 
   7  10   8      129.18      130.42      8.98 o 
   8  10   8      296.49      329.45     13.71 o 
   9  10   8       37.96       33.71      7.75 o 
  10  10   8        0.18        0.06      4.32 o 
  -3  11   8      322.60      289.92     19.47 o 
  -2  11   8       23.30       22.81      5.26 o 
  -1  11   8      691.13      754.23     20.01 o 
   0  11   8      200.84      240.28     16.60 o 
   1  11   8      202.97      200.58     14.89 o 
   2  11   8      825.58      776.44     29.06 o 
   3  11   8      404.45      374.79     20.46 o 
   4  11   8      201.06      254.83     11.19 o 
   5  11   8     1007.68     1080.30     24.40 o 
   6  11   8        2.84        2.29      5.98 o 
   7  11   8       36.75       34.97      6.89 o 
   8  11   8       17.06       38.16      6.28 o 
   9  11   8        6.69       15.07      5.43 o 
  -2  12   8      164.80      135.17      9.98 o 
  -1  12   8       51.13       34.85      9.60 o 
   0  12   8      219.80      267.58     18.47 o 
   1  12   8       94.50       75.44     11.42 o 
   2  12   8      353.13      374.46     21.12 o 
   3  12   8      422.71      472.85     23.82 o 
   4  12   8      525.75      577.91     26.80 o 
   5  12   8      354.78      314.74     20.46 o 
   6  12   8       16.49       -1.10      5.85 o 
   7  12   8      147.77      132.25      9.66 o 
   1  13   8      167.94      198.32     17.21 o 
   2  13   8        3.12       16.54      7.72 o 
   3  13   8       61.14       39.71     10.26 o 
   4  13   8        0.99       -3.25      5.79 o 
   5  13   8       29.04       47.04     10.70 o 
  -1  -7   9       12.99       23.27      9.54 o 
   0  -7   9        2.44        5.85      7.39 o 
   1  -7   9       46.53       40.76     10.92 o 
  -4  -6   9        0.23        1.71      7.11 o 
  -3  -6   9        0.39        3.36      6.12 o 
  -2  -6   9       14.55       14.78      8.60 o 
  -1  -6   9      163.68      181.22     17.10 o 
   0  -6   9        0.79        0.55      6.34 o 
   1  -6   9      520.99      514.22     17.31 o 
   2  -6   9        1.60        0.58      3.20 o 
   3  -6   9      131.49      174.42     14.42 o 
   4  -6   9        0.59       -1.83      3.94 o 
  -5  -5   9       62.54       72.89     12.66 o 
  -4  -5   9        2.08       -2.54      5.90 o 
  -3  -5   9      106.86       92.60     12.79 o 
  -2  -5   9      174.43      227.21     17.65 o 
  -1  -5   9       50.12       45.22     10.31 o 
   0  -5   9       72.77       77.71     11.58 o 
   1  -5   9       36.44       50.89      6.29 o 
   2  -5   9        1.20       -0.51      2.72 o 
   3  -5   9      164.09      151.29     10.01 o 
   4  -5   9      171.43      171.20     10.80 o 
   5  -5   9      176.70      148.61     23.36 o 
   6  -5   9      318.26      300.78     14.53 o 
  -6  -4   9       14.80       12.39      5.85 o 
  -5  -4   9        3.92        3.26      3.92 o 
  -4  -4   9      311.83      366.68     14.40 o 
  -3  -4   9      352.28      388.94     20.49 o 
  -2  -4   9        7.38        2.15      5.29 o 
  -1  -4   9      187.03      220.49     16.32 o 
   0  -4   9      126.61      109.53     12.74 o 
   1  -4   9        7.78        7.46      3.81 o 
   2  -4   9      967.96      955.97     22.27 o 
   3  -4   9      292.53      324.71     13.02 o 
   4  -4   9       99.36      118.65      8.89 o 
   5  -4   9        3.82       -2.02      3.25 o 
   6  -4   9       11.16        9.92      4.56 o 
   7  -4   9        5.72        9.60      5.79 o 
  -7  -3   9      208.68      225.13     13.57 o 
  -6  -3   9       40.78       22.03      5.98 o 
  -5  -3   9      142.95      161.52     10.17 o 
  -4  -3   9       34.65       20.83      5.43 o 
  -3  -3   9      232.06      238.63     10.81 o 
  -2  -3   9        0.51        1.28      3.11 o 
  -1  -3   9        7.49        9.19      5.65 o 
   0  -3   9        7.68       -0.69      5.02 o 
   1  -3   9      834.69      803.31     18.77 o 
   2  -3   9        4.05        7.11      3.55 o 
   3  -3   9      652.01      655.20     17.74 o 
   4  -3   9      171.44      144.14     10.56 o 
   5  -3   9       40.21       40.61      7.17 o 
   6  -3   9      844.26      839.75     32.43 o 
   7  -3   9       10.15        3.92      5.63 o 
   8  -3   9      147.84      131.97     15.28 o 
  -7  -2   9      162.46      170.28     11.28 o 
  -6  -2   9       13.10       23.96     10.70 o 
  -5  -2   9      146.02      114.73     22.86 o 
  -4  -2   9      121.65      102.84      7.86 o 
  -3  -2   9      468.69      500.04     15.17 o 
  -2  -2   9        4.05       11.80      3.81 o 
  -1  -2   9      706.30      680.47     16.65 o 
   0  -2   9        3.20       -0.46      2.11 o 
   1  -2   9       84.96       93.53      5.94 o 
   2  -2   9       61.04       71.56      4.77 o 
   3  -2   9        0.40        3.29      3.29 o 
   4  -2   9       27.96       26.06      4.77 o 
   5  -2   9      139.78      163.46      9.24 o 
   6  -2   9       72.50      107.65     12.46 o 
   7  -2   9      173.03      151.94     14.72 o 
   8  -2   9       25.67       12.19      7.28 o 
   9  -2   9      370.67      399.83     24.49 o 
  -7  -1   9       17.06       24.61      5.71 o 
  -6  -1   9        7.13        5.33      4.13 o 
  -5  -1   9       83.48       78.69      7.35 o 
  -4  -1   9        9.30        1.81      3.35 o 
  -3  -1   9      187.39      203.46      9.73 o 
  -2  -1   9        0.40        0.11      2.68 o 
  -1  -1   9       90.88      100.12     10.40 o 
   0  -1   9       11.77        6.84      3.26 o 
   1  -1   9     1561.90     1527.99     20.29 o 
   2  -1   9     1283.68     1142.17     17.15 o 
   3  -1   9      558.77      583.82     11.87 o 
   4  -1   9       24.70       28.79      3.65 o 
   5  -1   9      143.35      143.44     12.68 o 
   6  -1   9       10.85       12.63      5.63 o 
   7  -1   9      117.05      128.39     13.46 o 
   8  -1   9       61.04       93.20     12.57 o 
   9  -1   9        4.38        5.79      7.28 o 
  10  -1   9       14.95       30.83      9.65 o 
  -8   0   9        5.90       10.76      4.97 o 
  -7   0   9      202.22      208.40     18.12 o 
  -6   0   9      126.40      127.03      9.18 o 
  -5   0   9      876.92      893.94     21.52 o 
  -4   0   9       58.49       44.22     13.43 o 
  -3   0   9      187.10      209.02      9.67 o 
  -2   0   9      850.31      836.86     18.46 o 
  -1   0   9      158.28      148.07      7.86 o 
   0   0   9      303.72      289.67      8.60 o 
   1   0   9       96.14       99.39      5.06 o 
   2   0   9       96.34       77.46      4.70 o 
   3   0   9      250.18      217.46      7.21 o 
   4   0   9       73.62       96.96      6.20 o 
   5   0   9      629.33      635.22     15.88 o 
   6   0   9      689.79      687.30     24.27 o 
   7   0   9      106.10      112.35      7.69 o 
   8   0   9      923.46     1083.40     37.34 o 
   9   0   9        6.61       10.53      6.67 o 
  10   0   9       48.13       49.08     11.31 o 
  -8   1   9       67.94       57.93      7.75 o 
  -7   1   9        4.23       -0.92      3.32 o 
  -6   1   9       26.18       37.10      5.95 o 
  -5   1   9       15.69        7.81      5.93 o 
  -4   1   9       23.61       29.61      5.08 o 
  -3   1   9     1088.76     1039.93     21.63 o 
  -2   1   9      759.42      731.78     38.47 o 
  -1   1   9     2078.40     2181.81     41.47 o 
   0   1   9      359.17      332.77      8.32 o 
   1   1   9       24.91       35.99      3.45 o 
   2   1   9     3542.70     3633.80     35.74 o 
   3   1   9        6.53        5.63      3.43 o 
   4   1   9     1558.48     1545.34     25.73 o 
   5   1   9      342.09      329.74     17.23 o 
   6   1   9      127.66      133.75      7.82 o 
   7   1   9       59.06       81.58     15.69 o 
   8   1   9       11.34        7.26      3.82 o 
   9   1   9        0.32        5.90      3.83 o 
  10   1   9       18.29       12.24      6.95 o 
  -8   2   9        8.34       10.05      4.76 o 
  -7   2   9      261.53      252.39     12.48 o 
  -6   2   9      136.01      110.60      8.64 o 
  -5   2   9      603.22      581.26     17.01 o 
  -4   2   9        1.87       -2.59      2.84 o 
  -3   2   9      259.89      219.49      9.70 o 
  -2   2   9        4.17        3.28      3.02 o 
  -1   2   9      447.57      356.31     27.19 o 
   0   2   9        5.45        3.27      2.97 o 
   1   2   9      426.81      394.14     12.14 o 
   2   2   9      601.29      632.85     11.45 o 
   3   2   9     3423.85     3252.46     41.50 o 
   4   2   9      479.24      466.77     23.58 o 
   5   2   9     2406.37     2419.26     35.21 o 
   6   2   9     1831.45     2000.48     45.75 o 
   7   2   9       28.33       34.04      5.18 o 
   8   2   9      480.71      473.05     15.09 o 
   9   2   9        0.78        2.58      3.53 o 
  10   2   9        0.20        0.48      8.05 o 
  11   2   9       18.14       19.23      5.17 o 
  -8   3   9       14.45       13.28      4.76 o 
  -7   3   9      253.43      241.40     17.48 o 
  -6   3   9       56.21       62.95      6.86 o 
  -5   3   9     1072.26     1084.91     23.82 o 
  -4   3   9      232.22      255.55     13.81 o 
  -3   3   9     1546.13     1560.68     27.14 o 
  -2   3   9        1.61        0.79      2.61 o 
  -1   3   9      227.40      190.43      8.34 o 
   0   3   9      121.98       84.37      4.60 o 
   1   3   9      316.64      338.71      8.27 o 
   2   3   9      120.32      125.41      5.22 o 
   3   3   9      167.02      191.94      8.44 o 
   4   3   9        3.37       -0.48      2.70 o 
   5   3   9       23.93       17.17      3.75 o 
   6   3   9       39.27       22.83      4.52 o 
   7   3   9      142.12      157.54     20.29 o 
   8   3   9      145.10      138.53      8.85 o 
   9   3   9        2.92        0.53      3.28 o 
  10   3   9       65.70       63.61      7.18 o 
  11   3   9      169.11      182.43     11.11 o 
  -7   4   9      141.72      137.55      9.78 o 
  -6   4   9       23.00        6.52      6.89 o 
  -5   4   9        0.34       -4.33      5.38 o 
  -4   4   9      140.22      117.73      8.66 o 
  -3   4   9        0.65        0.25      2.41 o 
  -2   4   9       71.57       89.39      6.39 o 
  -1   4   9      518.57      526.77     16.91 o 
   0   4   9      496.27      457.16      9.63 o 
   1   4   9      148.33      140.25      9.72 o 
   2   4   9      722.20      702.01     15.61 o 
   3   4   9      672.47      621.79     20.05 o 
   4   4   9     2679.86     2564.62     51.56 o 
   5   4   9      500.92      462.04     13.59 o 
   6   4   9       37.53       47.69      5.50 o 
   7   4   9       92.03       88.91      7.11 o 
   8   4   9      458.76      445.06     14.81 o 
   9   4   9        0.52        4.96      3.68 o 
  10   4   9       10.39        5.99      7.22 o 
  11   4   9       52.08       40.55      6.89 o 
  -7   5   9      103.74      130.80      9.56 o 
  -6   5   9        9.18       15.63      5.18 o 
  -5   5   9      383.99      379.01     13.78 o 
  -4   5   9       27.16       26.38      4.81 o 
  -3   5   9        5.05       11.78      3.49 o 
  -2   5   9      336.70      361.54     12.07 o 
  -1   5   9      589.29      578.17     11.29 o 
   0   5   9     1410.35     1371.52     18.20 o 
   1   5   9      274.42      261.32     12.04 o 
   2   5   9       69.86       66.29      5.76 o 
   3   5   9      553.93      496.71     13.37 o 
   4   5   9       18.35        0.54      5.54 o 
   5   5   9      754.60      740.07     17.62 o 
   6   5   9        1.59       -1.15      2.51 o 
   7   5   9       21.92       23.89      4.66 o 
   8   5   9      903.80      902.97     21.83 o 
   9   5   9      106.04      114.68     15.22 o 
  10   5   9      421.82      390.27     34.22 o 
  11   5   9       62.06       44.81      6.99 o 
  -7   6   9        8.55        9.68      6.87 o 
  -6   6   9        1.73       -4.04      2.86 o 
  -5   6   9       22.39       30.34      7.78 o 
  -4   6   9        1.04        8.29      5.49 o 
  -3   6   9       15.75       14.22      3.73 o 
  -2   6   9       85.03       67.33      5.94 o 
  -1   6   9     3688.16     3491.01     35.56 o 
   0   6   9     1793.85     1859.62     35.42 o 
   1   6   9     2202.40     2187.35     31.33 o 
   2   6   9      979.86      942.80     18.80 o 
   3   6   9       44.48       23.99      4.07 o 
   4   6   9     2160.56     2019.29     31.17 o 
   5   6   9      709.94      640.09     16.29 o 
   6   6   9        6.92       19.88      4.29 o 
   7   6   9       81.45       84.88      7.35 o 
   8   6   9        6.29        7.34      5.82 o 
   9   6   9       10.59        9.68      4.24 o 
  10   6   9      234.22      249.92     12.56 o 
  11   6   9       19.31       20.92      9.49 o 
  -6   7   9       79.22       69.93     11.97 o 
  -5   7   9       34.07       31.76      5.50 o 
  -4   7   9      208.51      189.66      9.67 o 
  -3   7   9       95.48      100.49     15.97 o 
  -2   7   9       59.09       80.06      9.68 o 
  -1   7   9      157.51      183.70      6.95 o 
   0   7   9      580.59      529.64     11.10 o 
   1   7   9        0.72        3.33      2.69 o 
   2   7   9       54.28       71.81      5.79 o 
   3   7   9       13.21       13.07      3.39 o 
   4   7   9      226.66      272.60     11.99 o 
   5   7   9      368.49      385.02     12.86 o 
   6   7   9     1180.37     1168.83     23.97 o 
   7   7   9      529.92      513.69     23.52 o 
   8   7   9      848.47      757.81     20.35 o 
   9   7   9      345.91      401.92     22.39 o 
  10   7   9       52.94       70.58     16.63 o 
  11   7   9       50.03       35.18      6.80 o 
  -6   8   9       37.57       54.60     11.75 o 
  -5   8   9      350.65      360.67     21.78 o 
  -4   8   9       34.94       49.66      6.14 o 
  -3   8   9      730.72      831.76     19.77 o 
  -2   8   9       63.70       66.34      6.17 o 
  -1   8   9      172.58      140.60      6.28 o 
   0   8   9      292.01      298.73     16.10 o 
   1   8   9      219.75      276.84     11.64 o 
   2   8   9       12.37       23.71      5.82 o 
   3   8   9        2.99        2.38      2.75 o 
   4   8   9      769.25      760.11     17.99 o 
   5   8   9      155.53      122.47     11.06 o 
   6   8   9        0.39       -1.98      2.95 o 
   7   8   9      266.36      271.14     14.45 o 
   8   8   9      466.74      473.93     16.18 o 
   9   8   9        9.66       12.37      4.89 o 
  10   8   9      179.46      170.69     11.20 o 
  -5   9   9        0.76       -5.96      3.97 o 
  -4   9   9        9.55        7.89      6.34 o 
  -3   9   9      121.67      179.95     15.06 o 
  -2   9   9       81.72      105.83     11.25 o 
  -1   9   9      317.99      325.49     16.00 o 
   0   9   9       30.29       23.01      4.44 o 
   1   9   9      155.51      204.17     12.24 o 
   2   9   9     1152.96     1174.94     23.01 o 
   3   9   9      235.75      225.46      9.86 o 
   4   9   9     1642.66     1619.96     28.59 o 
   5   9   9       64.84       78.03      8.47 o 
   6   9   9      891.29      911.26     25.07 o 
   7   9   9        0.98       -0.73      3.47 o 
   8   9   9       91.43      105.97      8.77 o 
   9   9   9       93.54      107.28      9.15 o 
  10   9   9        3.84        6.06      4.83 o 
  -4  10   9      201.55      155.63     15.55 o 
  -3  10   9       45.47       85.76     11.86 o 
  -2  10   9      277.38      305.25     17.87 o 
  -1  10   9        5.12       -1.49      4.36 o 
   0  10   9      209.98      205.49     14.67 o 
   1  10   9      618.10      681.99     17.46 o 
   2  10   9      403.60      394.51     13.26 o 
   3  10   9      243.58      275.63     11.26 o 
   4  10   9       56.37       73.14     11.11 o 
   5  10   9       96.85      127.81      8.77 o 
   6  10   9      177.45      159.45      9.72 o 
   7  10   9       77.44       86.80     17.29 o 
   8  10   9      373.43      347.18     14.45 o 
   9  10   9        3.57        2.98      3.82 o 
  -3  11   9       18.73       25.81      8.49 o 
  -2  11   9        1.03       -1.52      5.16 o 
  -1  11   9      213.40      185.52     14.95 o 
   0  11   9     1264.66     1254.70     38.00 o 
   1  11   9      204.19      269.24     17.65 o 
   2  11   9     1353.93     1427.37     40.98 o 
   3  11   9      425.81      415.94     14.25 o 
   4  11   9        1.70       -0.38      3.27 o 
   5  11   9        0.33       -1.70      3.35 o 
   6  11   9       23.15       19.35      5.20 o 
   7  11   9        2.79        3.16      4.17 o 
   8  11   9       10.21       10.58      4.92 o 
  -1  12   9       68.68      107.82     13.13 o 
   0  12   9        0.52       -5.68      5.07 o 
   1  12   9      138.23      161.70     14.84 o 
   2  12   9        5.32       -0.55      4.80 o 
   3  12   9      142.94      126.24     13.68 o 
   4  12   9      190.09      164.34     15.00 o 
   5  12   9       22.91       50.79      9.93 o 
   6  12   9      218.09      250.79     12.61 o 
   7  12   9       45.88       35.36      8.47 o 
   2  13   9       55.22       47.65     10.86 o 
   3  13   9        0.52        0.28      5.40 o 
   4  13   9       31.28       15.11      6.78 o 
  -1  -6  10       36.40       36.78     10.81 o 
   0  -6  10        4.31        2.04      7.28 o 
   1  -6  10       10.45       18.81      8.71 o 
   2  -6  10        4.27        7.32      4.44 o 
  -3  -5  10        2.98        2.87      7.33 o 
  -2  -5  10      183.36      184.80     17.59 o 
  -1  -5  10       15.42       22.11      8.60 o 
   0  -5  10      152.59      153.70     15.83 o 
   1  -5  10      330.92      363.27     22.67 o 
   2  -5  10      541.40      555.85     28.24 o 
   3  -5  10      205.88      188.84     15.80 o 
   4  -5  10       54.04       54.07      7.50 o 
   5  -5  10       41.58       32.93      8.16 o 
  -5  -4  10       23.82       33.99      7.83 o 
  -4  -4  10       26.11       14.05      8.41 o 
  -3  -4  10        2.40       10.37      6.78 o 
  -2  -4  10       78.26      112.67     13.35 o 
  -1  -4  10      275.48      258.70     18.81 o 
   0  -4  10       63.73       80.52     11.86 o 
   1  -4  10      151.23      177.14     15.72 o 
   2  -4  10       62.63       41.03      6.37 o 
   3  -4  10        0.29        0.73      3.54 o 
   4  -4  10      269.29      279.04     31.02 o 
   5  -4  10       14.92       16.18      5.79 o 
   6  -4  10      482.75      535.00     27.02 o 
  -6  -3  10       28.97       30.57      6.56 o 
  -5  -3  10        3.97        6.57      4.46 o 
  -4  -3  10       35.55       33.96      5.94 o 
  -3  -3  10      185.95      185.44     10.26 o 
  -2  -3  10      614.53      587.79     34.11 o 
  -1  -3  10      284.05      301.48     11.94 o 
   0  -3  10      492.35      512.72     24.04 o 
   1  -3  10       20.10       14.45      4.25 o 
   2  -3  10     1049.73     1042.46     38.91 o 
   3  -3  10       70.73       64.61      8.63 o 
   4  -3  10        1.03       -1.50      4.41 o 
   5  -3  10        0.46       14.56      6.12 o 
   6  -3  10       21.06       12.41      6.34 o 
   7  -3  10       34.80       18.36      6.89 o 
  -6  -2  10      135.98      144.24     10.35 o 
  -5  -2  10      183.00      187.09     11.11 o 
  -4  -2  10       78.78       85.34      7.74 o 
  -3  -2  10       40.69       29.85     14.64 o 
  -2  -2  10        0.68       -2.32      3.72 o 
  -1  -2  10       66.74       60.45      6.13 o 
   0  -2  10       62.95       50.59      8.85 o 
   1  -2  10        3.99       11.42      2.91 o 
   2  -2  10       73.00       82.74      6.79 o 
   3  -2  10        8.26        8.77      5.43 o 
   4  -2  10        1.15        0.28      6.29 o 
   5  -2  10      311.56      349.37     20.02 o 
   6  -2  10      844.83      935.22     34.47 o 
   7  -2  10      214.76      265.98     18.92 o 
   8  -2  10      301.61      354.72     22.83 o 
  -7  -1  10      239.58      217.13     23.44 o 
  -6  -1  10        1.59       -0.48      3.87 o 
  -5  -1  10       91.53       87.01      8.04 o 
  -4  -1  10       10.16        1.01      3.34 o 
  -3  -1  10       43.74       46.91      6.54 o 
  -2  -1  10      487.75      492.21     23.22 o 
  -1  -1  10      301.40      281.92     10.85 o 
   0  -1  10        2.39       -0.67      2.61 o 
   1  -1  10       14.32       17.88      3.73 o 
   2  -1  10      346.60      327.76      9.23 o 
   3  -1  10      406.44      411.80     10.43 o 
   4  -1  10        1.97        5.75      3.17 o 
   5  -1  10       64.04       58.90      9.32 o 
   6  -1  10      870.87      896.56     32.76 o 
   7  -1  10        1.27       -1.16      4.63 o 
   8  -1  10       47.80       35.79      9.32 o 
   9  -1  10       90.46       95.24     13.95 o 
  -7   0  10        8.31        5.14      7.97 o 
  -6   0  10        3.76       -1.20      4.03 o 
  -5   0  10      159.42      161.00     10.16 o 
  -4   0  10        2.23        2.50      3.56 o 
  -3   0  10      358.77      355.56     12.97 o 
  -2   0  10        2.21       -0.62      4.22 o 
  -1   0  10        1.65        0.85      2.76 o 
   0   0  10      195.09      206.45     10.26 o 
   1   0  10        2.58        3.39      2.35 o 
   2   0  10     2460.05     2513.20     28.83 o 
   3   0  10     1063.83     1016.03     23.16 o 
   4   0  10      687.17      692.56     16.89 o 
   5   0  10      393.66      460.30     13.94 o 
   6   0  10        7.84        8.66      3.49 o 
   7   0  10        4.60       13.46      6.45 o 
   8   0  10      312.89      295.82     19.85 o 
   9   0  10      145.42      128.06     14.84 o 
  -7   1  10       16.89       21.01     11.17 o 
  -6   1  10      282.43      270.70     12.91 o 
  -5   1  10      246.28      252.32     11.94 o 
  -4   1  10      380.85      377.95     13.87 o 
  -3   1  10       10.45        8.20      3.66 o 
  -2   1  10      936.71      908.61     20.22 o 
  -1   1  10       43.04       49.97      9.15 o 
   0   1  10      428.40      447.83     13.06 o 
   1   1  10      515.03      501.74     10.88 o 
   2   1  10      178.17      144.04      6.22 o 
   3   1  10      368.51      381.49     12.26 o 
   4   1  10     1144.32     1243.58     59.56 o 
   5   1  10      100.64      123.37     11.28 o 
   6   1  10     1553.83     1630.05     47.26 o 
   7   1  10       56.28       55.26     14.92 o 
   8   1  10      143.46      161.40      9.63 o 
   9   1  10        0.33        2.32      5.85 o 
  10   1  10       24.03       38.99     10.53 o 
  -7   2  10       66.75       47.26      7.05 o 
  -6   2  10        5.98        6.97      3.87 o 
  -5   2  10      113.06      120.69      8.75 o 
  -4   2  10       14.73       14.18      7.00 o 
  -3   2  10       50.84       38.17      5.45 o 
  -2   2  10     1101.54     1105.48     22.50 o 
  -1   2  10       64.94       64.08      5.92 o 
   0   2  10      950.86     1035.84     27.66 o 
   1   2  10      331.17      329.33      8.72 o 
   2   2  10      698.50      727.71     13.02 o 
   3   2  10      127.75      150.94      7.90 o 
   4   2  10      715.12      685.85     38.30 o 
   5   2  10       23.87       11.47      3.64 o 
   6   2  10       60.78       53.79     10.92 o 
   7   2  10       53.19       53.07     12.77 o 
   8   2  10       20.35       14.86      4.51 o 
   9   2  10       30.46       40.31      6.67 o 
  10   2  10      663.27      677.73     31.10 o 
  -7   3  10       36.32       45.82      6.83 o 
  -6   3  10       55.19       64.25      7.30 o 
  -5   3  10      108.17      110.50      8.57 o 
  -4   3  10        4.20        1.21      2.94 o 
  -3   3  10      223.33      196.83      9.41 o 
  -2   3  10      269.63      276.78     10.77 o 
  -1   3  10        6.28        7.83      3.92 o 
   0   3  10       28.56       23.01      3.84 o 
   1   3  10      215.03      224.67     12.75 o 
   2   3  10     2920.51     2719.20     47.92 o 
   3   3  10        0.97        0.32      2.58 o 
   4   3  10     1200.46     1190.27     24.13 o 
   5   3  10       11.19        8.01      3.35 o 
   6   3  10      569.38      615.05     26.22 o 
   7   3  10      376.03      378.95     13.52 o 
   8   3  10        1.25        2.21      3.47 o 
   9   3  10       42.03       52.34     18.09 o 
  10   3  10       47.83       51.66      7.10 o 
  11   3  10        4.12        3.22      4.59 o 
  -7   4  10      106.29      117.08      9.56 o 
  -6   4  10        0.42        1.32      3.29 o 
  -5   4  10      146.70      166.22     10.09 o 
  -4   4  10       87.14       95.80      7.75 o 
  -3   4  10       54.74       51.49      5.83 o 
  -2   4  10      770.11      814.09     18.80 o 
  -1   4  10      259.79      240.20      9.85 o 
   0   4  10      342.97      289.60      8.21 o 
   1   4  10     1005.08      956.90     15.14 o 
   2   4  10      112.19       93.03      9.18 o 
   3   4  10      532.63      514.61     14.08 o 
   4   4  10      606.09      592.66     15.54 o 
   5   4  10      185.32      184.78     11.28 o 
   6   4  10       71.43       75.70      6.70 o 
   7   4  10       17.68        1.58      4.49 o 
   8   4  10      610.60      635.23     18.39 o 
   9   4  10      185.87      153.93      9.98 o 
  10   4  10       81.22      102.46      8.94 o 
  11   4  10      192.09      169.53     11.22 o 
  -6   5  10       11.80       22.88      5.22 o 
  -5   5  10       58.06       51.24      6.54 o 
  -4   5  10       71.28       76.81      8.00 o 
  -3   5  10       91.24       85.53     11.66 o 
  -2   5  10      414.25      494.14     14.54 o 
  -1   5  10      503.94      535.05     14.60 o 
   0   5  10      609.01      614.32     12.03 o 
   1   5  10       43.06       22.67      4.04 o 
   2   5  10     1952.18     1927.99     33.86 o 
   3   5  10      435.57      457.10     13.57 o 
   4   5  10       76.52       70.78      6.18 o 
   5   5  10       21.84       22.15      7.78 o 
   6   5  10        2.04        1.61      5.05 o 
   7   5  10       66.07       58.80      6.57 o 
   8   5  10       80.78       97.77     12.08 o 
   9   5  10        1.58       -4.81      3.59 o 
  10   5  10       62.74       68.43      9.84 o 
  11   5  10        0.62        2.06      4.36 o 
  -6   6  10      148.56      139.02     22.86 o 
  -5   6  10       58.31       53.00      6.63 o 
  -4   6  10      428.23      471.18     26.03 o 
  -3   6  10        1.68       -3.03      2.51 o 
  -2   6  10        6.17        0.07      3.45 o 
  -1   6  10       41.06       43.74      5.26 o 
   0   6  10       28.86        8.20      3.90 o 
   1   6  10      643.20      661.01     17.54 o 
   2   6  10      884.76      909.67     19.32 o 
   3   6  10       12.59       11.95      3.51 o 
   4   6  10      850.04      784.83     18.39 o 
   5   6  10       42.14       48.75     10.59 o 
   6   6  10     1675.72     1568.22     39.16 o 
   7   6  10      476.56      499.77     16.07 o 
   8   6  10      591.16      554.72     33.20 o 
   9   6  10        7.58        4.43      4.18 o 
  10   6  10       11.13       12.04      8.77 o 
  11   6  10        1.67        3.74      4.59 o 
  -6   7  10        5.91        8.67      4.16 o 
  -5   7  10       53.04       53.18      6.79 o 
  -4   7  10      106.18      118.81      8.63 o 
  -3   7  10       22.49       18.08      4.32 o 
  -2   7  10      673.65      728.62     18.27 o 
  -1   7  10        1.52        4.71      3.14 o 
   0   7  10     1020.95      967.69     19.74 o 
   1   7  10       25.59       18.18      4.41 o 
   2   7  10        0.87        1.52      2.57 o 
   3   7  10      243.56      244.31      9.96 o 
   4   7  10       64.68       62.87      6.14 o 
   5   7  10       17.52       24.83      4.62 o 
   6   7  10      576.92      638.24     39.40 o 
   7   7  10        1.29       -1.16      4.60 o 
   8   7  10      255.19      275.32     12.70 o 
   9   7  10       30.77       25.65      7.06 o 
  10   7  10        3.09        1.22      3.92 o 
  -5   8  10       20.89        8.66      6.95 o 
  -4   8  10       95.90       67.89      6.97 o 
  -3   8  10      197.58      182.87      9.81 o 
  -2   8  10        0.51       -1.19      2.87 o 
  -1   8  10      442.84      491.39     14.00 o 
   0   8  10       58.53       74.31     10.56 o 
   1   8  10       16.32       15.60      3.69 o 
   2   8  10      171.41      189.08      9.01 o 
   3   8  10      265.33      268.72     10.66 o 
   4   8  10     1368.44     1373.76     26.05 o 
   5   8  10      305.48      323.12     12.41 o 
   6   8  10       55.83       43.33      8.05 o 
   7   8  10       67.10       45.02     16.27 o 
   8   8  10       34.77       46.70      6.90 o 
   9   8  10       54.08       38.14      6.61 o 
  10   8  10        8.26       11.75      8.36 o 
  -4   9  10      359.61      399.67     22.67 o 
  -3   9  10       36.96       60.83     10.42 o 
  -2   9  10      181.32      214.81     15.28 o 
  -1   9  10        3.03        4.27      2.93 o 
   0   9  10      396.15      352.98     12.26 o 
   1   9  10       14.95       12.54      4.00 o 
   2   9  10      105.89      118.15      7.88 o 
   3   9  10      875.81      950.12     24.07 o 
   4   9  10        0.82        0.88      2.98 o 
   5   9  10        1.28        6.33      3.48 o 
   6   9  10      438.75      396.10     14.40 o 
   7   9  10       11.52       10.69      4.44 o 
   8   9  10      225.35      232.28     15.08 o 
   9   9  10      197.16      181.47     11.71 o 
  10   9  10      106.57      110.80      9.98 o 
  -3  10  10       76.36       79.58     11.64 o 
  -1  10  10        9.34        5.74      5.68 o 
   0  10  10     1336.54     1548.85     28.32 o 
   1  10  10      233.00      261.22     11.11 o 
   2  10  10      648.92      705.64     37.28 o 
   3  10  10      260.39      211.24     10.41 o 
   4  10  10      400.10      374.53     21.48 o 
   5  10  10        2.98       14.31      4.35 o 
   6  10  10       41.68       59.10      6.97 o 
   7  10  10       57.58       49.92      6.98 o 
   8  10  10        0.31        0.22      3.74 o 
   9  10  10        0.68       -2.73      4.14 o 
  -1  11  10        6.80       -0.33      5.74 o 
   0  11  10       28.14       29.78      8.27 o 
   1  11  10        2.25        3.75      5.90 o 
   2  11  10       97.41       66.40     10.09 o 
   3  11  10        5.17        4.77      4.69 o 
   4  11  10      607.40      650.15     18.63 o 
   5  11  10       48.41       35.19      8.99 o 
   6  11  10      168.45      144.17     12.63 o 
   7  11  10      165.68      141.84     16.52 o 
   8  11  10       66.59       43.89      7.08 o 
   0  12  10      413.41      344.96     20.90 o 
   1  12  10        9.65        8.16      6.07 o 
   2  12  10        5.58       14.28      6.29 o 
   3  12  10        9.82        3.92      4.96 o 
   4  12  10      144.43      147.30     14.50 o 
   5  12  10        4.71        3.09      4.00 o 
   6  12  10       25.73       61.67      7.38 o 
   7  12  10       74.90       81.46      8.61 o 
   0  -5  11       40.08       39.98     10.97 o 
   1  -5  11       46.88       59.84     12.30 o 
   2  -5  11      115.98       79.80     13.13 o 
  -3  -4  11        3.18        6.07      7.39 o 
  -2  -4  11        2.43       -7.00      5.02 o 
  -1  -4  11       49.06       19.85      8.33 o 
   0  -4  11       67.23       37.17     10.26 o 
   1  -4  11       24.13       12.30      8.00 o 
   2  -4  11      181.35      238.91     18.75 o 
   3  -4  11      285.55      251.62     12.59 o 
   4  -4  11       61.66       60.46      8.16 o 
   5  -4  11      167.86      157.12     15.50 o 
  -4  -3  11       42.87       49.70      7.19 o 
  -3  -3  11       32.07       29.38      5.63 o 
  -2  -3  11      233.00      226.91     11.51 o 
  -1  -3  11      152.98      129.32     13.84 o 
   0  -3  11      511.02      552.15     26.14 o 
   1  -3  11        2.86        6.89      6.62 o 
   2  -3  11       55.73       64.11      7.01 o 
   3  -3  11        7.91       14.53      5.68 o 
   4  -3  11       79.24       90.11     11.58 o 
   5  -3  11       18.82       20.68      7.50 o 
   6  -3  11      510.80      506.43     26.42 o 
  -5  -2  11       67.65       59.23      7.75 o 
  -4  -2  11      172.93      169.42     10.58 o 
  -3  -2  11        2.05       -3.60      3.83 o 
  -2  -2  11      363.46      391.73     27.08 o 
  -1  -2  11       66.17       58.93      6.56 o 
   0  -2  11       10.69       19.23      5.27 o 
   1  -2  11      343.84      354.83     19.52 o 
   2  -2  11      293.77      271.45     14.61 o 
   3  -2  11      232.25      247.53     11.43 o 
   4  -2  11      989.28     1011.60     33.86 o 
   5  -2  11       15.67       21.62      7.39 o 
   6  -2  11      350.91      312.53     20.24 o 
   7  -2  11        5.70       15.33      7.00 o 
  -5  -1  11      438.56      427.62     33.75 o 
  -4  -1  11       91.50       85.16      8.22 o 
  -3  -1  11       77.66       99.75      8.24 o 
  -2  -1  11      121.87       85.57     18.09 o 
  -1  -1  11       71.00       69.48      6.58 o 
   0  -1  11      104.56      101.74     10.20 o 
   1  -1  11       11.43        7.87      6.48 o 
   2  -1  11       31.92       37.06      4.42 o 
   3  -1  11       83.26       81.00      5.41 o 
   4  -1  11       30.33       24.76      7.22 o 
   5  -1  11       52.69       44.62      9.27 o 
   6  -1  11       11.84       27.46      8.55 o 
   7  -1  11      205.15      229.36     17.98 o 
   8  -1  11       67.22       54.71     10.86 o 
  -6   0  11      110.53      102.46      9.33 o 
  -5   0  11       16.95       14.12      4.99 o 
  -4   0  11        0.38        1.32      5.76 o 
  -3   0  11       62.86       68.18      7.13 o 
  -2   0  11      122.44      152.53      9.26 o 
  -1   0  11      476.68      451.46     14.33 o 
   0   0  11       50.93       47.60      5.53 o 
   1   0  11      913.18      913.48     19.93 o 
   2   0  11      551.95      587.78     12.61 o 
   3   0  11        5.33        2.81      4.88 o 
   4   0  11      422.14      451.93     14.04 o 
   5   0  11       88.20      109.53     13.43 o 
   6   0  11        3.39        3.58      5.18 o 
   7   0  11       15.14        5.29      5.46 o 
   8   0  11      109.06       96.35     13.40 o 
   9   0  11        3.73        9.98      6.62 o 
  -6   1  11       30.60       22.29     10.40 o 
  -5   1  11       13.52       15.09      5.03 o 
  -4   1  11      115.17      115.25     10.95 o 
  -3   1  11      139.44      142.50     11.22 o 
  -2   1  11      426.84      447.38     14.81 o 
  -1   1  11       63.97       61.00      6.14 o 
   0   1  11        2.76        4.30      4.52 o 
   1   1  11       54.38       73.77      6.23 o 
   2   1  11      754.77      742.93     28.95 o 
   3   1  11      245.17      222.02      9.86 o 
   4   1  11      595.85      634.02     16.71 o 
   5   1  11      186.43      162.07      9.11 o 
   6   1  11       68.97       71.82      6.75 o 
   7   1  11       28.62       32.93      6.81 o 
   8   1  11      246.47      280.49     19.14 o 
   9   1  11       49.62       49.91     11.08 o 
  -6   2  11       86.79      102.60     13.81 o 
  -5   2  11       30.93       29.33      5.60 o 
  -4   2  11       37.61       51.82      6.62 o 
  -3   2  11        9.57        1.43      5.51 o 
  -2   2  11      500.73      501.11     23.66 o 
  -1   2  11      164.88      166.36      8.75 o 
   0   2  11     2218.74     2079.19     32.46 o 
   1   2  11        1.41        3.89      2.48 o 
   2   2  11     1382.01     1461.15     25.85 o 
   3   2  11      445.78      458.99     13.93 o 
   4   2  11     1131.25     1163.41     23.59 o 
   5   2  11       63.32       47.49      5.69 o 
   6   2  11      252.18      248.63     11.24 o 
   7   2  11       39.29       25.48      7.97 o 
   8   2  11      397.63      418.00     23.63 o 
   9   2  11       23.45       20.10      7.00 o 
  10   2  11      558.60      592.47     29.78 o 
  -6   3  11      100.61       86.23     13.13 o 
  -5   3  11      110.64      126.57      9.40 o 
  -4   3  11        7.08        0.69      3.24 o 
  -3   3  11      100.00       97.16     10.04 o 
  -2   3  11      609.30      617.37     17.06 o 
  -1   3  11      566.61      547.60     15.44 o 
   0   3  11      258.78      255.18     10.35 o 
   1   3  11       98.99      113.59      7.14 o 
   2   3  11       43.73       47.47      5.68 o 
   3   3  11       28.78       29.59      4.55 o 
   4   3  11      120.20      117.71      7.75 o 
   5   3  11        8.11        1.52      3.17 o 
   6   3  11      353.65      402.58     29.64 o 
   7   3  11       31.69       40.79     12.11 o 
   8   3  11      144.15      120.66      8.89 o 
   9   3  11       37.36       45.52      6.72 o 
  10   3  11       41.17       35.56      6.52 o 
  -6   4  11        0.36        0.84      3.49 o 
  -5   4  11      143.57      138.18      9.74 o 
  -4   4  11      392.12      403.58     14.84 o 
  -3   4  11      575.00      606.73     17.43 o 
  -2   4  11      523.16      495.93     15.17 o 
  -1   4  11       29.88       38.55      5.19 o 
   0   4  11      120.26      102.60     11.91 o 
   1   4  11      731.57      704.98     16.83 o 
   2   4  11      211.33      184.81     16.68 o 
   3   4  11       29.95       21.09      4.18 o 
   4   4  11        1.13        5.04      3.00 o 
   5   4  11      378.14      386.48     13.32 o 
   6   4  11       67.17       99.73      7.68 o 
   7   4  11     1111.22     1062.62     24.04 o 
   8   4  11      328.59      337.93     39.51 o 
   9   4  11      151.93      178.44     11.00 o 
  10   4  11        3.74        3.34      4.23 o 
  -6   5  11       35.00       36.80      6.47 o 
  -5   5  11        0.33        2.66      3.65 o 
  -4   5  11       46.53       66.18     10.20 o 
  -3   5  11      222.24      275.03     11.93 o 
  -2   5  11       20.20       18.65      4.35 o 
  -1   5  11       51.74       44.04      5.52 o 
   0   5  11      728.72      800.10     26.75 o 
   1   5  11       76.31       68.04      6.16 o 
   2   5  11      244.54      246.11     18.09 o 
   3   5  11      253.35      261.06     15.28 o 
   4   5  11      232.97      240.13     15.91 o 
   5   5  11       96.21       83.64     12.30 o 
   6   5  11       59.62       63.04      6.60 o 
   7   5  11      165.11      177.40     10.29 o 
   8   5  11        0.58       -3.99      2.66 o 
   9   5  11        0.87        0.56      3.93 o 
  10   5  11       89.12       77.23      8.52 o 
  -5   6  11       40.07       48.65      6.70 o 
  -4   6  11      215.91      214.25     11.09 o 
  -3   6  11      387.67      412.35     14.60 o 
  -2   6  11       44.90       47.63      8.38 o 
  -1   6  11      521.98      484.46     14.61 o 
   0   6  11        6.70        5.68      4.47 o 
   1   6  11       48.28       38.92      5.05 o 
   2   6  11      120.77      109.96      7.23 o 
   3   6  11      180.93      204.74     13.32 o 
   4   6  11     1388.04     1362.70     53.99 o 
   5   6  11      282.01      297.14     15.69 o 
   6   6  11     1339.05     1348.18     28.26 o 
   7   6  11       13.07       12.95      4.53 o 
   8   6  11       88.14       85.16      8.38 o 
   9   6  11       17.86       26.00      6.02 o 
  10   6  11        0.16        5.63      4.83 o 
  -5   7  11        5.86        3.05      3.94 o 
  -4   7  11      297.51      327.74     18.42 o 
  -3   7  11      116.71      119.66      8.64 o 
  -2   7  11      135.73      163.69     16.54 o 
  -1   7  11        4.47        0.83      4.30 o 
   0   7  11      260.96      289.56     10.89 o 
   1   7  11       40.50       50.75      5.47 o 
   2   7  11     1073.21      999.17     21.27 o 
   3   7  11       47.71       52.94      5.83 o 
   4   7  11      176.26      173.89      9.32 o 
   5   7  11      194.66      174.02     14.53 o 
   6   7  11      121.84      146.43      9.37 o 
   7   7  11       34.96       24.64     10.01 o 
   8   7  11       89.66       78.22      9.21 o 
   9   7  11       60.78       74.46      8.38 o 
  10   7  11      199.20      230.68     13.11 o 
  -4   8  11      128.36      128.23      9.30 o 
  -3   8  11       17.00       18.76      4.58 o 
  -2   8  11       21.60       15.88      5.46 o 
  -1   8  11      105.88      105.78     11.14 o 
   0   8  11      530.12      532.07     27.22 o 
   1   8  11     1342.96     1449.42     26.60 o 
   2   8  11      350.28      364.04     12.77 o 
   3   8  11     1412.58     1389.19     26.59 o 
   4   8  11      466.07      422.13     22.06 o 
   5   8  11        8.29        5.80      4.69 o 
   6   8  11      181.66      142.61      9.27 o 
   7   8  11       89.27      143.28      9.78 o 
   8   8  11       12.26        8.59      4.48 o 
   9   8  11       59.08       62.11     15.41 o 
  10   8  11        0.16        2.00      4.54 o 
  -3   9  11       58.39       48.84      6.41 o 
  -2   9  11      549.17      570.35     23.16 o 
  -1   9  11      473.58      507.81     22.06 o 
   0   9  11      322.51      358.52     12.71 o 
   1   9  11       58.27       71.59      6.65 o 
   2   9  11       14.28       29.83      8.33 o 
   3   9  11       43.03       35.21      5.38 o 
   4   9  11       52.87       63.26     11.36 o 
   5   9  11        5.40        9.23      4.09 o 
   6   9  11        8.53       11.92      4.47 o 
   7   9  11      578.58      575.15     18.39 o 
   8   9  11      379.11      338.30     14.89 o 
   9   9  11      374.75      399.69     16.55 o 
   0  10  11      371.12      347.89     13.00 o 
   1  10  11      170.15      109.73      8.09 o 
   2  10  11      824.06      836.59     20.66 o 
   3  10  11        3.42        5.08      3.34 o 
   4  10  11      106.98      111.16      8.40 o 
   5  10  11       22.59       17.24      4.74 o 
   6  10  11       28.05       41.11      6.35 o 
   7  10  11      178.86      138.99     10.10 o 
   8  10  11       12.30       18.40      7.03 o 
   0  11  11        2.43        2.43      4.30 o 
   1  11  11      103.49       92.60     11.31 o 
   2  11  11      104.99       79.79      7.54 o 
   3  11  11       39.07       27.42      5.50 o 
   4  11  11        5.77        3.54      3.31 o 
   5  11  11      245.97      239.78     11.82 o 
   6  11  11      862.06      851.45     22.73 o 
   7  11  11      218.62      262.35     13.14 o 
   1  12  11      119.60      140.52     13.84 o 
   2  12  11        0.41        9.10      5.63 o 
   3  12  11       28.19       33.42      8.33 o 
   4  12  11       33.65       28.62      8.24 o 
   5  12  11       98.51      126.54      9.58 o 
   6  12  11        0.31        7.94      4.12 o 
  -2  -3  12        0.38       -2.37      5.74 o 
  -1  -3  12        4.37        2.92      6.23 o 
   0  -3  12       25.02       43.73     10.26 o 
   1  -3  12        2.70       -4.69      5.96 o 
   2  -3  12      266.71      267.25     18.97 o 
   3  -3  12       34.66       42.41      8.71 o 
   4  -3  12      513.16      554.41     25.98 o 
  -3  -2  12       30.74       21.83      5.46 o 
  -2  -2  12      324.11      305.66     23.99 o 
  -1  -2  12      114.72      135.06     24.35 o 
   0  -2  12      329.68      326.59     19.96 o 
   1  -2  12      169.29      144.27     14.17 o 
   2  -2  12      115.39      143.88     14.28 o 
   3  -2  12       31.20       23.49      6.95 o 
   4  -2  12        8.83        9.38      6.01 o 
   5  -2  12       28.35       32.65      8.49 o 
   6  -2  12       37.39       32.98      8.93 o 
  -4  -1  12        0.72        3.04      3.91 o 
  -3  -1  12       22.57       12.59      6.54 o 
  -2  -1  12      112.91      115.70      8.79 o 
  -1  -1  12      382.43      374.31     14.92 o 
   0  -1  12      179.70      170.53     20.16 o 
   1  -1  12       40.58       54.65      6.70 o 
   2  -1  12      463.16      476.36     14.93 o 
   3  -1  12      462.78      499.04     22.34 o 
   4  -1  12      101.05       96.12     11.58 o 
   5  -1  12       25.94       47.10      9.21 o 
   6  -1  12        4.93       -2.32      4.47 o 
   7  -1  12       34.50       28.95      8.99 o 
  -5   0  12       21.98       18.84      5.74 o 
  -4   0  12      271.39      253.81     12.63 o 
  -3   0  12       47.28       56.37     10.45 o 
  -2   0  12       28.17       14.06      4.68 o 
  -1   0  12      206.86      218.65     11.97 o 
   0   0  12        1.27        1.88      4.00 o 
   1   0  12      131.33      122.51      8.16 o 
   2   0  12       69.19       59.62      8.38 o 
   3   0  12       71.84       76.59      6.62 o 
   4   0  12       87.92       72.34     10.12 o 
   5   0  12       12.32        3.42      4.58 o 
   6   0  12       19.52       25.48      8.16 o 
   7   0  12      254.43      248.89     18.64 o 
   8   0  12      110.84      114.82     14.78 o 
  -5   1  12       28.76       22.08      5.90 o 
  -4   1  12        2.33       -1.24      3.80 o 
  -3   1  12       33.43       16.67      4.89 o 
  -2   1  12      140.00      116.86     20.52 o 
  -1   1  12       24.05       25.08      8.77 o 
   0   1  12      351.39      376.10     13.12 o 
   1   1  12        8.74        4.33      3.20 o 
   2   1  12      106.34      111.08      8.82 o 
   3   1  12       59.95       68.40      6.35 o 
   4   1  12      313.56      311.24     12.15 o 
   5   1  12      113.74       89.15      7.55 o 
   6   1  12       20.00       23.26      8.71 o 
   7   1  12       45.92       33.31      8.71 o 
   8   1  12      327.35      327.14     21.56 o 
  -5   2  12        0.70       -0.53      3.67 o 
  -4   2  12      208.56      190.32     11.40 o 
  -3   2  12       22.75       14.49      8.36 o 
  -2   2  12      207.44      191.92     10.27 o 
  -1   2  12       33.96       25.53      5.13 o 
   0   2  12       66.11       47.59      5.81 o 
   1   2  12       53.73       54.05      8.27 o 
   2   2  12       41.91       49.97      8.96 o 
   3   2  12        7.54        4.89      3.22 o 
   4   2  12      336.91      352.43     21.43 o 
   5   2  12       35.87       35.42      7.80 o 
   6   2  12      455.45      464.31     29.06 o 
   7   2  12      128.14      140.61     14.72 o 
   8   2  12       14.62       11.99      4.40 o 
   9   2  12       57.35       38.71      9.87 o 
  -5   3  12       33.37       37.82      6.48 o 
  -4   3  12      298.48      262.14     12.37 o 
  -3   3  12       26.28       40.32      6.28 o 
  -2   3  12      554.83      557.09     16.98 o 
  -1   3  12        0.86       -0.48      3.14 o 
   0   3  12      111.32      104.45     10.75 o 
   1   3  12      136.74      106.88     10.86 o 
   2   3  12      156.61      138.92     12.57 o 
   3   3  12       26.98       30.88      5.07 o 
   4   3  12        2.60        0.99      2.86 o 
   5   3  12       93.71       98.66      7.95 o 
   6   3  12       17.82       18.36      4.56 o 
   7   3  12      113.18      121.66      8.94 o 
   8   3  12      127.01      136.96      9.66 o 
   9   3  12       22.28       26.36     12.05 o 
  -5   4  12       92.74      107.72      9.60 o 
  -4   4  12        3.12        2.00      3.54 o 
  -3   4  12        2.35        1.89      3.47 o 
  -2   4  12       10.66       10.34      4.06 o 
  -1   4  12       73.52       77.42      6.94 o 
   0   4  12      175.46      208.13     14.28 o 
   1   4  12      328.36      365.20     18.14 o 
   2   4  12      265.24      285.00     23.44 o 
   3   4  12      479.46      512.34     15.29 o 
   4   4  12      216.75      198.98     10.03 o 
   5   4  12      970.66      939.88     22.10 o 
   6   4  12       51.94       31.78      5.42 o 
   7   4  12      251.91      255.82     12.15 o 
   8   4  12       63.74       64.39      8.91 o 
   9   4  12       23.00       26.38      5.71 o 
  -5   5  12        0.74        4.30      3.96 o 
  -4   5  12       56.11       52.84      6.93 o 
  -3   5  12       42.94       38.15      5.89 o 
  -2   5  12       58.24       63.27      6.82 o 
  -1   5  12      398.83      420.68     20.46 o 
   0   5  12      307.23      309.00     17.59 o 
   1   5  12       40.59       37.01      7.45 o 
   2   5  12        0.94        1.06      2.72 o 
   3   5  12      553.30      563.64     16.21 o 
   4   5  12      518.60      453.80     14.77 o 
   5   5  12      222.89      228.77     13.48 o 
   6   5  12      203.16      216.67     11.47 o 
   7   5  12      471.96      432.08     15.40 o 
   8   5  12        2.59       -4.49      3.89 o 
   9   5  12      234.67      218.58     12.33 o 
  10   5  12        1.82        5.08      7.45 o 
  -4   6  12        4.13        4.67      3.83 o 
  -3   6  12       21.44       25.91      5.33 o 
  -2   6  12        2.09        4.59      3.44 o 
  -1   6  12        1.81        2.59      4.30 o 
   0   6  12      469.34      394.54     19.63 o 
   1   6  12       28.96       42.96      5.47 o 
   2   6  12      172.53      196.14      9.70 o 
   3   6  12       30.01       30.52     11.28 o 
   4   6  12       34.55       27.74      4.89 o 
   5   6  12       32.85       43.93      6.18 o 
   6   6  12      472.77      440.53     28.32 o 
   7   6  12      154.71      146.04     13.98 o 
   8   6  12       89.01      116.59      9.30 o 
   9   6  12        0.84       -5.54      3.69 o 
  -4   7  12       65.63       67.76     10.01 o 
  -3   7  12        1.55        5.59      3.78 o 
  -2   7  12        0.40        3.64      4.08 o 
  -1   7  12      151.17      128.55     12.35 o 
   0   7  12      152.24      175.82     13.51 o 
   1   7  12       92.01      113.37      7.79 o 
   2   7  12       49.24       57.90      6.19 o 
   3   7  12       60.25       48.82      6.02 o 
   4   7  12      337.61      317.58     12.75 o 
   5   7  12       23.06       17.75      6.92 o 
   6   7  12        6.95        8.41      6.26 o 
   7   7  12       70.03       82.71      9.43 o 
   8   7  12       24.74       28.95      5.95 o 
   9   7  12       15.15       11.17      4.95 o 
  -3   8  12      104.38      130.87     12.74 o 
  -2   8  12      265.71      233.78     15.33 o 
  -1   8  12      339.04      378.10     19.85 o 
   0   8  12      124.02       95.52     11.08 o 
   1   8  12      224.95      205.17     18.42 o 
   2   8  12        1.08        3.94      3.18 o 
   3   8  12      192.17      183.20     18.75 o 
   4   8  12       22.55       18.74      4.49 o 
   5   8  12      145.56      145.53      9.44 o 
   6   8  12      224.14      204.64     11.22 o 
   7   8  12       85.45       80.08      8.19 o 
   8   8  12      293.61      255.04     13.21 o 
   9   8  12      316.33      346.54     15.52 o 
  -3   9  12      429.20      424.76     21.18 o 
  -2   9  12       17.80       15.22      5.74 o 
  -1   9  12      347.02      325.99     18.97 o 
   0   9  12      475.42      449.69     21.78 o 
   1   9  12      109.38      113.48     13.79 o 
   2   9  12      104.66      131.09     13.68 o 
   3   9  12      393.75      441.55     15.13 o 
   4   9  12       19.47       19.98      4.77 o 
   5   9  12      324.12      290.09     12.84 o 
   6   9  12        1.49       -0.28      3.73 o 
   7   9  12      416.12      419.61     37.53 o 
   8   9  12       52.20       78.44      8.77 o 
  -1  10  12      163.93      161.53     14.12 o 
   0  10  12       19.01       18.03      6.78 o 
   1  10  12      103.98      109.17      8.38 o 
   2  10  12      318.96      356.13     13.78 o 
   3  10  12      256.60      226.75     16.30 o 
   4  10  12      138.66      133.80      9.44 o 
   5  10  12      219.61      225.96     26.25 o 
   6  10  12      640.79      623.36     19.55 o 
   7  10  12      218.65      235.27     12.53 o 
   8  10  12        3.33        3.95      4.36 o 
   1  11  12        0.42       -0.56      3.83 o 
   2  11  12       25.84       34.53      5.95 o 
   3  11  12      239.33      282.53     12.75 o 
   4  11  12       84.51      124.67      9.48 o 
   5  11  12       38.43       32.99      6.21 o 
   6  11  12       34.79       32.19      6.11 o 
  -1  -2  13        6.59       11.64      7.89 o 
   0  -2  13        8.04       14.45      7.50 o 
   1  -2  13        2.78       -6.34      4.30 o 
   4  -2  13        3.96        4.08      5.13 o 
  -2  -1  13       25.98       19.12      5.48 o 
  -1  -1  13      359.06      343.35     13.97 o 
   0  -1  13      354.20      342.77     13.64 o 
   1  -1  13      481.26      454.01     15.49 o 
   4  -1  13       19.75        9.32      6.12 o 
   5  -1  13        0.51        0.33      4.69 o 
  -3   0  13        0.55        1.31      4.99 o 
  -2   0  13      120.54       95.83      8.69 o 
  -1   0  13      135.42      136.45      9.27 o 
   0   0  13       16.21       13.20      4.54 o 
   1   0  13       29.97       36.84      8.16 o 
   2   0  13      114.70       89.95     10.42 o 
   3   0  13      125.49      138.65      8.84 o 
   4   0  13        8.08        2.37      4.58 o 
   5   0  13      268.91      255.45     17.87 o 
   6   0  13      462.45      554.14     27.19 o 
  -3   1  13      227.20      207.87     11.64 o 
  -2   1  13       11.13       14.10      4.69 o 
  -1   1  13      214.85      216.29     11.27 o 
   0   1  13      251.97      240.23     14.97 o 
   1   1  13       12.45       23.77      6.84 o 
   2   1  13        6.41        8.38      5.46 o 
   3   1  13       27.07       15.75      4.35 o 
   4   1  13        4.92        4.41      3.36 o 
   5   1  13        4.73        4.19      3.72 o 
   6   1  13       20.20       17.48      7.17 o 
   7   1  13      192.53      174.66     17.10 o 
  -4   2  13       46.08       35.13      6.79 o 
  -3   2  13       26.51       27.96      5.87 o 
  -2   2  13       17.07       13.19      5.24 o 
  -1   2  13       12.18       10.14      4.42 o 
   0   2  13       35.24       35.85      7.61 o 
   1   2  13       31.55       36.45      7.67 o 
   2   2  13        3.65       12.79      5.35 o 
   3   2  13      184.27      161.38      9.26 o 
   4   2  13      128.25      170.22     19.22 o 
   5   2  13      376.19      392.66     14.55 o 
   6   2  13      150.34      181.58     10.66 o 
   7   2  13       94.76       90.15      8.47 o 
   8   2  13        8.44        9.04      6.40 o 
  -4   3  13       42.11       45.49      7.37 o 
  -3   3  13       60.29       61.18     14.59 o 
  -2   3  13      223.95      198.64     10.93 o 
  -1   3  13       93.53       54.27      9.38 o 
   0   3  13       76.56       63.37      9.60 o 
   1   3  13       59.00       43.35      8.49 o 
   2   3  13        5.37        3.81      4.30 o 
   3   3  13      277.09      242.53     20.63 o 
   4   3  13       88.59       94.62      7.94 o 
   5   3  13      407.60      401.59     17.34 o 
   6   3  13       31.17       36.82      5.95 o 
   7   3  13        0.50       -0.97      3.23 o 
   8   3  13      209.13      200.90     11.63 o 
  -4   4  13       29.53       30.07     12.55 o 
  -3   4  13      166.64      222.80     16.38 o 
  -2   4  13       39.35       27.43      5.69 o 
  -1   4  13      166.96      170.58     14.34 o 
   0   4  13       93.99       84.27     10.37 o 
   1   4  13      833.70      843.12     29.62 o 
   2   4  13      979.13      901.36     30.33 o 
   3   4  13      638.35      640.25     17.90 o 
   4   4  13      621.26      647.64     18.40 o 
   5   4  13       69.61       78.34      8.16 o 
   6   4  13      149.75      148.87      9.87 o 
   7   4  13        0.80        2.29      3.44 o 
   8   4  13       26.59       38.21      6.42 o 
   9   4  13       11.86        4.00      4.00 o 
  -4   5  13        8.75        8.61      4.94 o 
  -3   5  13        2.05        3.03      3.52 o 
  -2   5  13       26.98       49.91      9.04 o 
  -1   5  13        5.47        2.65      4.80 o 
   0   5  13        7.65        5.02      5.13 o 
   1   5  13      179.61      188.94     14.17 o 
   2   5  13        4.06        5.21      3.24 o 
   3   5  13      643.45      648.53     18.29 o 
   4   5  13        0.55       -4.09      2.73 o 
   5   5  13      795.36      770.00     29.59 o 
   6   5  13      132.91      142.90      9.64 o 
   7   5  13      163.16      160.79     16.68 o 
   8   5  13      434.56      409.97     16.17 o 
   9   5  13      130.66      138.15     10.49 o 
  -3   6  13      450.88      443.18     16.29 o 
  -2   6  13       88.13       79.86     10.75 o 
  -1   6  13      497.74      498.71     23.49 o 
   0   6  13      250.37      326.32     18.75 o 
   1   6  13      150.65      163.96     13.79 o 
   2   6  13        5.61        5.80      3.62 o 
   3   6  13       28.14       18.15      4.56 o 
   4   6  13      216.97      181.24     10.24 o 
   5   6  13        5.20        8.81      3.93 o 
   6   6  13       12.04        9.05      4.25 o 
   7   6  13       26.60       15.19      7.28 o 
   8   6  13       81.18       80.63     16.21 o 
   9   6  13      307.52      286.05     14.11 o 
  -3   7  13      118.74      136.55     13.40 o 
  -2   7  13        2.74        1.60      3.97 o 
  -1   7  13      214.38      213.43     15.99 o 
   0   7  13       40.62       30.61      7.78 o 
   1   7  13      189.14      187.67     14.34 o 
   2   7  13       63.49       71.19      7.03 o 
   3   7  13      364.66      436.39     25.64 o 
   4   7  13      358.78      367.89     28.57 o 
   5   7  13        9.64       21.36      6.67 o 
   6   7  13      213.82      193.42     11.08 o 
   7   7  13      310.69      332.55     14.48 o 
   8   7  13       10.87       13.70      4.57 o 
  -2   8  13       73.17       56.42      9.71 o 
  -1   8  13        2.09        3.86      5.24 o 
   0   8  13       90.88      100.81     12.19 o 
   1   8  13        2.20        5.85      4.96 o 
   2   8  13      228.87      234.08     11.15 o 
   3   8  13       11.08        4.56      3.74 o 
   4   8  13        2.16        1.41      3.33 o 
   5   8  13      106.52      101.89      8.64 o 
   6   8  13      441.03      520.46     17.90 o 
   7   8  13      326.62      323.34     23.33 o 
   8   8  13      181.78      198.14     19.99 o 
  -1   9  13      244.43      277.45     18.36 o 
   0   9  13        0.82        1.76      5.46 o 
   1   9  13      357.53      353.95     19.80 o 
   2   9  13       44.69       25.41      6.31 o 
   3   9  13      475.28      437.31     21.34 o 
   4   9  13      969.65     1002.80     24.38 o 
   5   9  13       98.68      135.74      9.85 o 
   6   9  13        9.92       -0.99      3.47 o 
   7   9  13       37.30       34.57      6.45 o 
   8   9  13      140.88      158.72     11.48 o 
   0  10  13      109.92      165.06     15.11 o 
   1  10  13      172.31      199.42     15.50 o 
   2  10  13        8.41       10.14      4.40 o 
   3  10  13      270.93      330.17     13.84 o 
   4  10  13      269.08      293.78     13.24 o 
   5  10  13      210.16      203.25     16.41 o 
   6  10  13       93.13       84.85      8.71 o 
   7  10  13      229.37      234.17     13.19 o 
   2  11  13       57.94       63.36      7.43 o 
   3  11  13       14.17        5.15      4.77 o 
   4  11  13       25.87       48.77      7.15 o 
   5  11  13        1.03       -1.47      3.84 o 
   0   0  14       35.81       26.75      7.83 o 
   1   0  14       24.87       45.83      8.99 o 
   2   0  14      272.13      292.46     17.54 o 
  -1   1  14      157.09      156.18     14.39 o 
   0   1  14       15.98       21.78      7.50 o 
   2   1  14        5.09        8.71      5.68 o 
   3   1  14       62.10       62.48      9.60 o 
   4   1  14       41.75       31.06      5.39 o 
   5   1  14      238.42      287.71     19.47 o 
   6   1  14       30.57       33.42      9.71 o 
  -2   2  14       73.48       64.92      7.68 o 
  -1   2  14       21.08       16.77      7.06 o 
   0   2  14        3.91        7.06      5.63 o 
   1   2  14      160.48      160.48     14.23 o 
   2   2  14        2.65        6.45      5.07 o 
   3   2  14      321.04      353.34     19.52 o 
   4   2  14        0.41        2.74      3.58 o 
   5   2  14        9.85       17.46      8.27 o 
   6   2  14       26.01       21.33      5.58 o 
  -2   3  14       30.06       17.48      7.17 o 
  -1   3  14       23.04       24.54      8.11 o 
   0   3  14       81.39       92.04     11.42 o 
   1   3  14       61.63       42.41      8.60 o 
   2   3  14      480.75      558.05     24.60 o 
   3   3  14      103.56      105.50     11.86 o 
   4   3  14       19.19       20.90      5.71 o 
   5   3  14       40.27       52.07      6.97 o 
   6   3  14       23.41       21.75      5.43 o 
   7   3  14       33.81       33.76      6.40 o 
  -2   4  14       89.26       95.19     12.79 o 
  -1   4  14      234.20      275.19     18.09 o 
   0   4  14      131.04      155.58     14.06 o 
   1   4  14      221.10      204.44     15.28 o 
   2   4  14       16.07       11.20      6.29 o 
   3   4  14       99.30      116.70     12.35 o 
   4   4  14       36.35       31.14      5.85 o 
   5   4  14        2.54       -2.81      3.86 o 
   6   4  14      283.93      307.72     13.91 o 
   7   4  14       29.47       41.02      6.95 o 
  -2   5  14       60.65       91.38     11.80 o 
  -1   5  14       60.04       64.52     10.09 o 
   0   5  14      143.86      142.06     13.79 o 
   1   5  14      140.22      160.48     14.45 o 
   2   5  14        1.60        5.79      4.80 o 
   3   5  14      277.07      307.48     14.23 o 
   4   5  14      147.99      157.41      9.97 o 
   5   5  14        0.38        4.88      4.52 o 
   6   5  14       41.35       36.91      6.28 o 
   7   5  14      112.50      106.00      9.41 o 
  -2   6  14        0.26        1.16      4.74 o 
  -1   6  14      111.28       79.03     11.64 o 
   0   6  14       18.79       20.18      6.95 o 
   1   6  14       95.29       87.63     11.53 o 
   2   6  14        3.52        2.32      4.85 o 
   3   6  14        1.81       -1.47      6.89 o 
   4   6  14      222.42      231.12     15.88 o 
   5   6  14      313.85      281.17     13.29 o 
   6   6  14       61.29       70.23     11.50 o 
   7   6  14      690.26      772.97     22.60 o 
  -1   7  14      113.84      135.61     14.17 o 
   0   7  14       63.30       66.90     11.03 o 
   1   7  14      130.63       98.88     12.02 o 
   2   7  14        9.48       19.96      7.06 o 
   3   7  14       41.35       27.51      8.41 o 
   4   7  14      333.09      332.66     13.98 o 
   5   7  14      215.81      226.25     11.87 o 
   6   7  14       56.01       77.47     10.95 o 
   7   7  14       22.92        7.00      4.52 o 
  -1   8  14        0.36       -7.61      5.07 o 
   0   8  14        8.61        6.67      5.85 o 
   1   8  14       20.10       19.30      7.45 o 
   2   8  14      345.94      383.29     21.34 o 
   3   8  14       56.39       67.10      7.52 o 
   4   8  14      418.58      469.54     16.82 o 
   5   8  14       10.36        2.84      4.11 o 
   6   8  14       15.74       13.64      4.99 o 
   7   8  14       13.65       20.43      5.49 o 
   0   9  14        5.41       -1.32      5.46 o 
   1   9  14       17.15       22.67      7.89 o 
   2   9  14      117.96      117.25     13.57 o 
   3   9  14       17.75       18.43      4.94 o 
   4   9  14      233.91      205.65     11.80 o 
   5   9  14       73.47       60.07      7.63 o 
   6   9  14        1.00        6.30      4.36 o 
   2  10  14       32.22        5.24      6.34 o 
   3  10  14      143.30      123.72      9.67 o 
   4  10  14        0.38       -0.23      4.22 o 
   1   2  15       50.88       57.47     10.15 o 
   2   2  15       13.24       17.92      6.67 o 
   3   2  15       11.14       17.92      6.89 o 
   4   2  15        0.38       -1.76      4.58 o 
   0   3  15      105.66      119.62     13.57 o 
   1   3  15       68.24       55.09     10.26 o 
   2   3  15       20.31       28.68      7.89 o 
   3   3  15       16.86       13.95      6.56 o 
   4   3  15      121.91      126.13     13.40 o 
   5   3  15        1.13       -1.39     11.66 o 
   0   4  15        4.45       14.78      6.78 o 
   1   4  15        7.30       15.17      6.45 o 
   2   4  15        6.21       12.30      6.45 o 
   3   4  15       11.15       11.75      6.23 o 
   4   4  15      168.66      221.26     16.54 o 
   5   4  15       59.99       58.96      7.73 o 
   0   5  15      247.95      279.66     18.81 o 
   1   5  15       14.58       15.66      6.62 o 
   2   5  15      151.27      170.30     15.22 o 
   3   5  15        1.59       -5.90      4.14 o 
   4   5  15       65.45       44.34      6.86 o 
   5   5  15      179.08      196.09     11.73 o 
   6   5  15        0.50        0.13      4.00 o 
   0   6  15        3.21        5.35      6.18 o 
   1   6  15      106.10      103.18     12.85 o 
   2   6  15      235.06      232.51     16.77 o 
   3   6  15      628.64      675.25     28.79 o 
   4   6  15      502.13      505.11     17.59 o 
   5   6  15      216.58      238.45     12.52 o 
   6   6  15      162.24      179.97     11.73 o 
   1   7  15       30.05       28.51      8.49 o 
   2   7  15       40.12       61.77     10.86 o 
   3   7  15        5.43       10.97      6.89 o 
   4   7  15        5.05        6.27      9.49 o 
   5   7  15        5.33        2.43      4.10 o 
   2   8  15      350.44      350.42     21.40 o 
   3   8  15       39.67       28.35      8.60 o 
   4   8  15       51.14       37.73      6.66 o 
   5   8  15       29.52       31.68      6.34 o 
                                                 
